# Supplementary material for: Integrated Network Pharmacology and Molecular Docking Uncover Multi-Target Actions of Cladophora glomerata–Derived Compounds Against Chronic Obstructive Pulmonary Disease
Source: Int J Mol Sci. 2026 Feb 7;27(4):1619. doi: 10.3390/ijms27041619 (PMC12940951; doi:10.3390/ijms27041619)
Supplement: Supplementary file 1 [file ijms-27-01619-s001.zip]

Archive with 29 entries (27 files):
- Figures/
- Figures/figure 1.png
- Figures/figure 2.png
- Figures/figure 3.png
- Figures/figure 4.png
- Figures/figure 5.png
- Figures/figure 6.jpg
- Figures/figure 6_1.png
- Figures/Figure 7_1_A.png
- Figures/Figure 7_1_B.png
- Figures/Figure 7_2_A.png
- Figures/Figure 7_2_B.png
- Figures/Figure 8_1_A.png
- Figures/Figure 8_1_B.png
- Figures/Figure 8_2_A.png
- Figures/Figure 8_2_B.png
- Supplementary Files/
- Supplementary Files/sheet S1.xlsx
- Supplementary Files/sheet S2.xlsx
- Supplementary Files/sheet S3.xlsx
- Supplementary Files/sheet S4.xlsx
- Supplementary Files/sheet S5.xlsx
- Supplementary Files/sheet S6.csv
- Supplementary Files/sheet S7.xlsx
- Supplementary Files/sheet S8.xlsx
- Supplementary Files/Table_S1.pdf
- Supplementary Files/Table_S2.pdf
- Supplementary Files/Table_S3.pdf
- Supplementary Files/~$sheet S5.xlsx
