# Supplementary material for: Integrated Network Pharmacology and Molecular Docking Uncover Multi-Target Actions of Cladophora glomerata–Derived Compounds Against Chronic Obstructive Pulmonary Disease
Source: Int J Mol Sci. 2026 Feb 7;27(4):1619. doi: 10.3390/ijms27041619 (PMC12940951; doi:10.3390/ijms27041619)
Supplement: Supplementary file 1 [file ijms-27-01619-s001.zip › Supplementary Files/sheet S1.xlsx]

## Sheet: Sheet1
Sheet S1. Disease Related genes retreived from Genecards, NCBI and OMIM
GENECARDS	NCBI	OMIM
TERT	CHRNA5	MASP2
CFTR	CHRNA3	FCGR2A
BMPR2	HHIP	FASLG
PKHD1	IREB2	CD8A
PKD1	FAM13A	CXCR4
RTEL1	TNF	CASP8
CYBB	HMOX1	CXCR2
TNF	IL6	CXCR1
GAA	TGFB1	SERPINE2
SERPINA1	VEGFA	PIK3CA
RTEL1-TNFRSF6B	FTO	FAM13A
IL6	MMP9	NFKB1
NPC1	TP53	HHIP
AGL	EGFR	FGF10
ABCA3	CRP	IRF1
TGFB1	HLA-C	IL13
NCF2	HIF1A	CDKN1A
NOD2	IL1B	FOXO3
CYBA	ACE	PRKN
LMNA	P2RX7	CCR6
SFTPC	GSTM1	EGFR
GLA	SFTPD	CFTR
VWF	TLR4	BRAF
TP53	APOE	CLEC5A
SMPD1	ADIPOQ	MAP3K8
SFTPB	NOS3	ERCC6
ACE	CXCL8	TMEM26
IL10	HNF1A	DNA2
SLC17A5	MMP12	MUC5AC
NF1	ABCB1	MUC5B
ENG	CFTR	SLC67A1
GBA1	IL10	MPEG1
HMOX1	NFE2L2	MMP1
PKD2	GSTT1	MMP12
APP	STAT3	PPP2R1B
NOTCH1	PTGS2	SDHD
APOE	FGB	A2M
MMP1	PPARG	MGP
MARS1	VDR	KRAS
STAT3	CD274	LTA4H
RET	GSTP1	SERPINA1
ATP7B	CTNNB1	SERPINA3
GBE1	PTEN	B2M
GC	KRAS	DNAAF4
EIF2AK4	TGFB2	IREB2
DYNC1H1	SLC6A4	CARMIL2
VDR	SERPINA1	HSALR1
IFNG	AKT1	TP53
HLA-DRB1	MIR21	SLC6A4
COL1A1	NFKB1	ERBB2
MFN2	TERT	CYP2A6
PARN	IL17A	TGFB1
PSEN1	LEP	RSPH1
STAT1	MTOR	HMOX1
KRAS	SCGB1A1	PRICKLE3
PIK3CA	BCL2	C1GALT1C1
NLRP3	TLR2
NOTCH2	MMP1
CRP	MMP2
HEXA	SIRT1
IL1B	IFNG
NCF4	XRCC1
NAGLU	SERPINE1
H19	ADRB2
TBX4	HMGB1
LRRK2	CHRNA4
GALC	AGER
TLR4	CDKN1A
SQSTM1	CTLA4
MIR21	NPPB
COPD	IL33
HEXB	IL18
IL1RN	CCL2
BRAF	MAPK1
NEFL	CD4
TSC2	NR3C1
ATM	MIR146A
POLG	CCR5
CTLA4	NLRP3
MUC5B	EZH2
MALAT1	ATF6
CXCL8	F2
AARS1	LGALS3
TUG1	EDN1
NEAT1	CAV1
EGFR	MBL2
HBB	SPP1
PRSS1	CYP2C19
SH3TC2	GC
IGHMBP2	ICAM1
NOS3	CD151
MPZ	IL1RN
SNCA	IL4
JAG1	VWF
ALB	MAPK14
PVT1	APOA1
PRKN	CYP1A1
GAS5	IL13
NKX2-1	AGT
ELN	CYP2C9
G6PC1	KDR
FLNA	LCN2
ACVRL1	SP1
SMAD4	GDF15
CBS	HTR2A
ATP7A	SOD2
TRB	MIR34A
VCP	CD14
PTEN	HBB
AKT1	APOB
CTNNB1	CDKN1B
PYGM	MIF
NPC2	MMP3
ABL1	TNFSF10
DNM2	MIR155
PTPN11	NOS2
SLC37A4	CYP3A4
JAK2	FGF23
KIF1B	PRKN
PINK1	CHI3L1
NCF1	STAT1
CAV1	TNFRSF11B
ELANE	IL2
NRAS	FOXG1
MMP9	ABCA1
COL1A2	HGF
CARD9	HSPA5
PRKAG2	IL1A
RPL36A-HNRNPH2	KL
PRNP	PTX3
TRPV4	FUT8
PSAP	AHNAK
MAPT	PPARGC1A
INF2	HDAC1
SFTPA1	CASP8
MPO	TIMP1
F2	HBA1
MTHFR	OGG1
REN	GYPA
TTR	SMAD4
PDGFRB	NAT2
HFE	CYP1B1
EDN1	EYA1
FAM13A	CCL5
COL4A1	MAPK8
SFTPD	CLU
ABCA4	FOXO3
CEP290	MPO
MIR17	LEPR
LOC106627981	MCL1
GDAP1	MALAT1
HLA-B	SMAD3
SOD1	BCL2L1
CYP27A1	TLR3
LOC110806263	BSG
KCNK3	C3
UMOD	F3
CCL2	TNFSF11
INS	DPP4
LAMP2	WNT7A
CFTR-AS1	S100A9
FBN1	NQO1
SMAD9	CD40
MEFV	PLAUR
GATA3	HSPA1A
VHL	TP73
CUBN	GALC
FIG4	MIR145
RYR1	RIN3
STXBP2	CSMD1
ABCA1	GRN
LIPA	ADM
LRP5	HSPA4
TERC	EPO
BDNF-AS	IL12B
CSF2RA	BECN1
KIT	COPDA1
IL4	MUC5AC
CDKN2A	TNNT2
AGT	TFAP2C
TSC1	MIR126
HRAS	PSMA4
HLA-DQB1	MMP14
CDKN2B-AS1	ABCC1
BCKDHB	EPHX1
SFTPA2	TGM2
IL13	IL2RA
HOTAIR	TNFSF13B
G6PD	POSTN
SBF2	PRKCD
BCKDHA	HAMP
ERBB2	EPAS1
DSP	CYP1A2
GJB1	ADAM33
CTRC	ANGPT2
FOXF1	ANXA11
PMP22	PLAU
AR	HDAC2
F5	IL22
CPS1	FKBP5
MUC1	EGR1
IL2RA	CAMP
PRX	MMP7
MYH11	SOCS3
TNFRSF1A	PRKAA1
BCL2	B2M
CFH	XRCC3
PARK7	IL27
APOA1	PARK7
GARS1	NOS1
DBT	TSLP
EDNRB	WNT5A
MIR155	ANXA1
MIR146A	IL6R
HSPB1	CYP2A6
WT1	MUC5B
PDE3B	AP2A2
CARD11	AVP
PDGFRA	SDC1
COL4A4	TET2
MYC	CX3CL1
F8	NGF
BCR	NTRK1
CYP2R1	S100A8
NOTCH3	IL4R
SPINK1	KEAP1
CASR	TNNI3
CPA1	BRD4
MIR223	KLRK1
MGST3	MUC16
CHRNB4	IFNB1
ADA	CXCR2
NFKB1	IL23R
GLB1	F2RL1
FAS	CYBA
FGFR1	EHF
LOC111674472	TXN
NPPB	MIR29A
ASPA	ADRB1
GNE	TRPV4
MBL2	ELANE
IL17A	AXL
SMAD3	CYBB
GFAP	PTH
FGFR3	HDAC6
GATA4	NOX4
PSEN2	PTPN1
BRCA2	NUF2
ELP1	MIR223
MYH7	CHRNA7
SCN9A	PTPN6
MIR125A	SCARB1
TNFRSF11B	MIR221
TTN	PTCH1
IL2	PLAT
IL10RA	XRCC5
SURF1	WWOX
NPPA	OPA1
CASC2	CDKN2B-AS1
SERPINE1	GLP1R
PPARG	IL7R
BRCA1	TIMP3
CYP46A1	MIR210
RAF1	NGFR
IL1A	STAT6
CLCN5	GZMB
BDNF	ELN
MGST1	CHUK
MAP2K1	CTSD
APC	SAA1
NKX2-5	IL23A
VEGFA	TNC
PFKM	GRIN2B
TBX5	PECAM1
SYNJ1	PVT1
OIP5-AS1	DEFB1
HYKK	MIR195
AGTR1	CXCR3
GANAB	CXCL1
ACTA2	MIR125A
ICAM1	CUL1
COL4A5	MFN2
BSCL2	NPPA
SARS2	TREM1
BMAL2	KRT18
LEP	CSF2
APOB	GATA2
FOXP3	OPCML
THBD	WFDC2
CXCR4	CRHR1
AGER	SERPINA3
JAK3	MIR150
IL18	RARRES2
PRF1	IL1RL1
MIR126	SFTPA1
GUCY2D	KAT2B
MMACHC	IL32
SLC19A3	F11
PIK3CG	CD86
CCND1	BAK1
EPO	SIRT2
NOS2	ERCC5
PLP1	C5
ITCH	MMP8
MIR29A	MCAM
IGF1	MIR31
EGR2	TFAM
PTGS2	IL17F
LTBP4	CCHCR1
HIF1A	MALT1
TLR2	ACHE
MED25	MSTN
NPHS2	C5AR1
MIR140	SFTPB
PLA2G6	MAP3K5
NDRG1	CTSS
IDUA	TRPC6
CSF3	IL16
NCF4-AS1	PDE4D
GYS1	ACTA2
SOS1	ATG16L1
IFIH1	TLR5
LUCAT1	ULK1
MT-CO2	AQP5
TET2	CUL4A
TGFBR1	BDKRB2
SCN5A	SLC11A1
MT-CO1	CCL18
FGFR2	IL5
ARSA	XRCC4
RUNX1	HBEGF
TMEM67	VTN
NAGA	SLC2A4
SMAD6	MIR451A
MVK	SOD3
ABCB4	ENTPD1
IFNA1	CCL11
MME	BMAL1
ADRB2	CDH13
KMT2D	FGF7
GPT	MIR144
SPG11	MUC2
CDH1	FPR2
ADIPOQ	PTPA
CD40LG	C4A
IL10RB	BID
KDR	APOM
ABCB1	TACSTD2
TGFBR2	MIR199A1
HNF1B	HHIP-AS1
ITGA3	GSTA1
ADAM17	CHIT1
TNNT2	CD80
LRSAM1	CD63
SMAD2	FCGR1A
NPHP1	CIP2A
MTOR	CXCR1
MIR34A	SERPINE2
MMP2	NLRP1
F9	COL4A3
TWNK	DIO2
MT-ND1	MIR23A
PAX2	PTGER4
B2M	SLPI
TF	MIR181A1
CALR	MIR132
IL12B	CHRM3
GDNF	RORA
MPL	PRDX6
SETBP1	RIPK3
BMP4	RECK
FGF2	CLDN4
FN1	TICRR
MKS1	HSPG2
EDNRA	MIR101-1
EDN3	MIR218-1
CTSD	BRIP1
C3	ATP2C2
CLN3	RNASE3
HTT	ASRGL1
TNNI3	MAP2K4
SCGB1A1	PDCD1LG2
DKC1	VIP
SOX10	CYP4F2
TBX1	BMP6
MIR20A	HDAC8
XIAP	CYP2J2
GNAS	PTGER2
FASLG	GPNMB
ESR1	ST6GAL1
GATA2	ADAM9
MIR143	PSORS1C1
CP	MIR146B
ATP2A2	PEPD
WNK1	APLNR
EPHX1	SUV39H1
IL5	CMA1
NTRK1	KLK1
COL4A3	MIR24-1
LOC126859690	DUOX2
FLNC	ADORA2B
ALMS1	FSTL1
RPGR	GPX3
SDHA	CHID1
ABCD1	CXCL14
COMT	GSTO1
DMD	HYDIN
RRM2B	PIGR
LDLR	LTA4H
INVS	PI3
GATA6	NOS1AP
PON1	NTM
PGK1	CXCL11
POMGNT1	NTF3
MIR22	GSTM3
MET	SLC16A4
EZH2	COL6A1
BTK	ORMDL3
MORC2	MIR128-1
ALPL	MIR212
SMN1	PELI2
MTMR2	CCL26
PRKCSH	AZU1
GSTP1	CXCR6
ZAP70	MIR423
JUP	GRIK2
CBL	MIR503
COL3A1	KIR2DS1
CD8A	FGF10
CAV3	LTC4S
IL6-AS1	CHRNB4
CD4	HYKK
TGFB2	SCLT1
FCGR2A	CIRBP
PTPN22	MCTP2
CREBBP	IL36G
NPHP3	GDF11
RNASEH2B	B3GAT1
SRC	MIR1246
SOX17	SFRP5
MT-ATP6	IL5RA
MYBPC3	OAT
LPL	ACD
DNAJC6	KAZN
COL2A1	APIP
HBA1	PDE4A
CCL11	MIR199A2
OFD1	MIR134
ACTG2	SIGLEC1
IDS	MIR191
AIRE	MT-CO2
CSF2	BAIAP2
SERPINC1	AGRN
ABCC8	IL12RB2
SLC34A2	SPINT1
UCHL1	DUOX1
LITAF	CAP1
PHKA2	C3AR1
IL7R	OIP5-AS1
CD36	PSORS1C2
MIR145	BNIP3L
CSF1R	MIR377
CCR5	BPI
BMPR1A	GZMA
CCL5	HHLA2
DES	CCR8
MIR221	LGALS13
FBLN5	FBXO11
GUSB	GPRC5A
EGF	DGKA
CST3	CLCA1
TYMP	MIR155HG
YARS1	MIR218-2
ACTC1	MIR410
SAMHD1	MIR99AHG
IDH1	ACADS
HSPB8	CCL24
MIF	MIR24-2
MIR150	MAGI2
TINF2	IL18BP
MIAT	SIGLEC9
RAG1	CCL1
SLC11A1	SERPINB1
HBA2	CCL8
MMP3	TAFA2
MT-CYB	ADGRG6
COPDA1	IL36A
MT-ND5	PIM3
POT1	MCM3AP
SDHB	IL13RA1
IFT140	LUCAT1
DNMT3A	GABRB1
HLA-A	COL8A1
HLA-DPB1	ZFP36L1
ERCC2	CCL13
SFTA3	DNAH5
STAT5B	CELSR1
PHOX2B	MIR582
CASP8	CFAP221
HLA-DQA1	SOCS5
OCRL	APELA
MIR451A	FAIM2
NEK8	CYS1
SPP1	TNS1
NFE2L2	CRACR2B
PDCD1	TRIM16
SLC22A5	OSBPL2
MYO5B	FUNDC1
COL4A2	FENDRR
NPHP4	RNF150
FGF23	CHIA
CD79A	CKMT1B
TARDBP	JAKMIP3
SLC2A1	RAB32
TREX1	GRIK5
TFG	KMT5B
CHD7	MAPK15
IKZF1	POC1B
MIR29C	NNT-AS1
RHOA	PLA2G2D
ASXL1	ACKR5
CLN6	KDELR2
PLG	TMEM254
RPGRIP1L	LINC00928
BMP6	LINC01822
TNFRSF11A	RPL31P11
BAG3	FPR3
MT-CO3	FOXA3
NPHS1	EFNA2
IL1R1	DNTTIP2
ARSB	BPIFB1
HGF	COL6A5
MIR199A1	CYP2F1
PTCH1	IL36B
NEU1	MIR1307
MMP12	MIR320B1
LINC02605	ABHD2
F3	CYP2A7
PTPRC	PRDM15
GSTM1	LHX9
OPA1	ZKSCAN5
PYGL	FBXL16
CC2D2A	MIR320B2
SEC63	MAP3K19
LOC106029312	MIR380
IDH2	MIR124-1HG
MYD88	MIR1233-1
MLH1	MIR3202-1
PRTN3	MIR1233-2
TPP1	MIR5007
TRIM2	IL6-AS1
RUBCNL	LINC00824
CD40	MIR8079
ERBB3	LINC01414
PIK3CD
GRN
FGF10
LCAT
TG
NFAT5
ITGAM
COL5A1
INPP5E
MYH9
BMP2
GJA1
ALK
SPG7
PHKB
CCDC40
SLC25A4
PLAT
CSF2RB
SLC12A1
NBN
ABCB11
ASAH1
PNPLA2
NFKBIA
IFNGR1
CERNA3
HSPD1
SCO2
FLT4
HHIP
TIMP1
ATP2A1
LOC111674475
MECP2
ACTA1
SGSH
GALNS
HNF1A
TPM1
SOD2-OT1
SLC6A4
DNAH5
HADHA
MYLK
MAPK1
LTA
ETV6
ACADVL
MEG3
RAG2
ATP13A2
L1CAM
ATP13A3
CXCL10
SP110
HPS1
MIR15A
AFF4
PAH
JAK1
CHAT
TH
EP300
CHEK2
RUNX2
MIR141
MSH6
BLM
MIR132
TK2
MED12
COPA
TREM2
CAT
ACHE
SLC7A7
CYBC1
CLCN1
ACTB
UNC13D
VCAM1
RMRP
TLR3
PGR-AS1
EYA1
PPT1
RAB7A
SUMF1
STK11
CASP3
SOD2
PLCG2
HSPA1A
SLC6A3
MAP2K2
ALOX5
SDCCAG8
ADAR
FBN2
CPT2
TTC7A
CCR2
CD14
PHYH
BCS1L
TFRC
MT-TL1
ABCC6
BRIP1
NR3C1
HNRNPA2B1
PLAU
LINC00987
PDGFB
EPCAM
WDR19
PEX7
HTR2A
SH2D1A
MIR210
LOC111674477
PHKG2
MIR142
KCNA5
MIR146B
GM2A
FENDRR
FLCN
MIRLET7D
ADAMTS13
BBS1
AHI1
MIR195
SELP
RBP4
STING1
GCDH
ALDOA
AHDC1
SYK
BMPR1B
SETD2
HMGB1
DICER1
MSH2
NGF
FKRP
MIR122
MLC1
CSF3R
FANCA
DLD
SMARCA4
CCN2
MYH6
CRB2
SOX9
EFEMP2
SHOC2
NF2
GNPTAB
MALT1
IKBKG
SHH
GDF2
IL23R
TYR
APOL1
RB1
PALB2
TBK1
VPS35
TNFSF11
TTC21B
RELA
FCGR3A
ENPP1
DCTN1
CDKN1B
LIG4
MGP
MYL2
IKBKB
MIRLET7C
LYST
NLRC4
MIR16-1
CCL3
NDUFS4
NTRK2
HSPG2
CYP27B1
PIK3R1
HLA-G
FGA
AIFM1
CLCNKB
RNASEH2A
TNFAIP3
FUCA1
IL17F
PRKAR1A
PSMB8
IL33
FLT3
WAS
ERCC4
PSTPIP1
CD274
CXCR3
SELE
CLEC7A
PROM1
FXN
FBXO7
LOX
MIR30A
POMC
ACE2
LAMA2
IL2RG
DOCK8
BMP7
CTC1
DNMT1
GGT1
DNAH8
SLC34A1
ATRX
HPS4
MPV17
HP
PHKA1
KCNQ1
MIR34C
HAMP
ATXN3
DYNC2H1
PEX1
ERBB4
SCNN1A
SLC2A2
PMM2
RNASEH2C
MCOLN1
DNAH11
HPRT1
PDE4A
MIR133B
MT-ND4
CNGB3
DCLRE1C
HNF4A
MT-ND2
CYP2C9
RNASE3
GLI3
BSND
HNRNPA1
BAX
JUN
GJA5
MFSD8
SLC4A1
MIRLET7B
RNF213
MIR204
FMR1
TGFB3
MEN1
GP1BA
NR1H4
HGSNAT
KL
LZTR1
ANO5
CLN5
SCN4A
RPL5
SERPINA3
IL6R
IRF4
NDP
NOP10
FLT1
HLA-C
AGXT
ADA2
IL12RB1
COL11A1
PDHA1
ASS1
MIR214
ATXN2
ABCG8
SGCD
ITGB2
XDH
HSPA4
SMO
BBS2
CDKN1A
FHL1
CACNA1C
SDHD
CYP17A1
GSK3B
CD55
MTR
INSR
POLG2
OTC
CDH23
LMX1B
IQCB1
MT-ATP8
PMS2
DYSF
EPHB4
SST
ABCC9
CTSA
USH2A
LDHA
MT-ND6
CTNS
FKTN
IGF1R
CYP19A1
TMEM216
SDHC
SETX
MIR19A
GSTT1
SCARB2
P2RX7
MIR144
STN1
TTN-AS1
EPM2A
STAT4
AQP1
SACS
ENO3
ATP8B1
SIRT1
GJB2
GDF1
SF3B1
MUC5AC
NRG1
GATA1
NHLRC1
FUS
MIR106B
CXCR2
HSD17B4
FTL
KCNH2
NLRP12
POMT1
SLC12A6
ZIC3
BBS9
ALG8
TCAP
MIR27A
SGCB
GHRL
CYP1B1
MIR483
ARG1
MAN2B1
CACNA1A
PCSK9
COL5A2
NDUFAF2
CYP11A1
TFAP2B
MAPK3
FANCC
RYR2
CD19
OAS1
KNG1
GPHN
FGF20
HTRA1
TRPC6
CFI
MIR98
ANKS6
DLEU2
TRIM32
LCN2
TBX20
PRKG1
CDK4
MIR424
FREM2
IL17RA
MYH14
LMNB1
DNAJB11
SLC34A3
EIF2AK3
RPE65
NDE1
TP63
CLN8
RETN
BBS10
DHCR7
PEX6
FANCI
CHRNA3
TSLP
NLRP1
IREB2
F10
TLR9
NSD1
CD27
KITLG
MIR148A
FANCD2
EIF2B5
F11
DNM1L
ACP5
PANK2
SBF1
SORL1
NDUFV1
MIR183
ITGB3
SP140
GUCY2C
AGA
PNPLA3
MMUT
PCCA
BCL6
IFNA2
SCNN1B
ETFDH
GJC2
BBS7
SEC61A1
GCLC
PKP2
CHI3L1
BBS4
CETP
DNAI1
GNB4
SMARCAL1
ABCA7
OPTN
SLC12A3
MIR181A1
MIR203A
LPIN2
RIGI
LCK
TMEM43
COX15
BBS5
F12
FRAS1
SLC25A13
DGUOK
ABCC2
CAPN3
SLPI
MIR320A
PTH
CSF1
LOC130068093
CYCS
MKKS
IGF2
C4A
BBS12
MIR10A
WFS1
MIR29B1
UGT1A1
GNS
PGM3
CXCL12
ACADM
PNP
MIR192
WNT5A
AP3B1
FAH
VCAN
LRPPRC
IL3
HMGCR
MITF
MUSK
IFT172
FGB
COQ2
PCCB
ZEB2
CDC42
THPO
DCDC2
GPC3
HTRA2
DVL1
AARS2
VPS33B
SLC19A1
COL7A1
TAP2
CRB1
COL11A2
THBS1
CR2
NR4A2
MAPK8
KDM6A
GAPDH
ITPR1
DZIP1L
FBXW7
PRPS1
GYG1
CTSK
AMACR
RASA1
LAMC2
S100B
PIEZO1
LRP2
SLC2A10
RAD21
SMARCB1
HYDIN
GREM1
NPM1
CYP1A1
KCNJ1
TNXB
SALL1
XRCC1
AKT3
RAD51
TMEM231
IFNGR2
CRYAB
CYP21A2
SYP
GATA5
CALCA
XIST
MAPK14
PRDM8
NEB
MIR92A1
VPS13B
TBP
PCNA
LRBA
PEX5
ABCG5
PRKDC
VCL
MTRR
DNMT3B
TNFRSF1B
MIR125B1
IFNB1
MIR107
CORO1A
PARP1
CHIT1
FGF7
EMD
GSR
PLA2G7
ERCC3
LEPR
ZFPM2
BGLAP
KRT7
G6PC3
PECAM1
DNASE1
HDAC9
PLEC
RDH12
MIR10B
FANCB
DNAAF3
IL2RB
CDKN1C
GCH1
RAB27A
CYP2D6
BCL11A
PAX6
CHGA
RARB
WRN
STX3
STAT5A
SELL
EIF4G1
HK1
ECE1
ACAD9
FAM111B
ANGPT1
RAD51C
TLR7
MIR486-1
SLC26A4
FANCE
NDUFAF5
APOC3
AKT2
KCNJ2
RIPK1
GLE1
FBXL4
ALDH2
BCHE
ODAD2
SERPINF1
CD46
COX10
MIR31
MDM2
ASL
CCDC39
ACTN2
MIR23A
CD28
LTF
BIRC3
PEX10
ODAD3
PGM1
NTRK3
PNKP
SREBF1
IL22
DPYD
CYP2E1
MIR24-1
PIEZO2
TEK
TSFM
SPTLC1
TFAM
FANCF
TBX18
CD34
PPARGC1A
TP73
HSPA1B
CD59
CHRM3
MIR494
ENO2
VPS13C
MIR181A2
LBR
MYOT
MIR30D
FANCG
CEP164
BCL10
HSP90AA1
NAF1
FCGR3B
IL15
PGAM2
TAP1
STX11
NOS1
CREB1
SOX2
ACTN4
LGALS3
KCNJ11
ERCC5
GYS2
ADM
PLOD1
LRP1
NHP2
WNT9B
AGTR2
LAMA3
LDB3
CLU
SPRED1
TCTN2
MYCN
MANBA
NEFH
RPGRIP1
PITX2
FLNB
GAMT
SLC9A3
FANCL
MIR15B
PRL
GDF15
GFI1
S100A8
MIR23B
FOXO1
FOXRED1
MMP13
EIF2B2
AFP
ANO10
ODAD1
MIR200A
AVP
POMT2
LYN
PEX2
MYOD1
EIF2AK2
ATG16L1
NT5E
PEX26
NKX2-6
LMBRD1
SMN2
CR1
TSHR
A2M
CCNO
AQP2
KMT2A
AFG3L2
MT-TI
CPLANE1
LOC126805877
PDE5A
SOCS1
SERPINH1
IVD
CARD14
BTD
CEACAM3
LOC111674463
IL7
TPO
F7
MMP8
IL4R
DNAJB2
STAT6
RASA2
DPP9
SPARC
MYL3
RIT1
SOS2
KCNN4
SLC52A3
SRSF2
RAC1
ARX
IL12A
MTHFD1
IRF5
CTSF
MAOA
MMP7
B9D1
IGHE
AGK
COL6A3
MIR33A
CYP3A4
RECQL4
SBDS
TNFSF13B
CX3CR1
MT-ND3
HFE-AS1
HAVCR2
LIPC
MIR222
MIR93
ITGB1
PPP1CB
BCYRN1
CD38
ABCD4
FANCM
RRAS
POSTN
SIGMAR1
CCL18
TMEM237
AXIN2
CASP1
EIF2B4
BMP1
NIPBL
BRD4
BAP1
F13A1
MRE11
DHFR
BICD2
MECOM
NODAL
NDUFS7
SLC26A2
DNAAF4
MMAA
ERCC1
LOC113664106
CD44
PEX12
CCND2
STX1A
RBCK1
GIGYF2
MATR3
XPC
MUTYH
ABCB7
PAX5
SIX5
VIP
TAB2
ELMOD2
ETFA
CYP7B1
OCA2
SELENON
ATP11A
RSPH4A
PSENEN
S100A9
COL9A3
HCK
SERPINE2
CHCHD10
LPA
ATP1A3
POLR3B
AXL
STIM1
ZFYVE26
SCNN1G
MIR335
PEX3
CFB
BEST1
MIR26A1
GNA11
ZMPSTE24
PRKACA
XRCC2
APOH
CD81
SI
ERCC6
SGCA
TIMP2
ANGPT2
VIPAS39
RAC2
SMC1A
MYB
SH2B3
ICOS
FIP1L1
ELOVL4
IRF1
CCL4
SOST
COL18A1
CEBPA
EVC2
PPARA
FH
ETFB
LAMB2
TYK2
CTSB
FADD
TKT
PKLR
KRT18
CDKN2B
ACVR1
ALDOB
TRAPPC11
C9orf72
DRD2
TOR1A
VAPB
PGF
MMAB
DNAI2
TLR5
DSTYK
ALDH18A1
ITK
MT-TS1
CALM3
CFHR5
POLR2F
FGF8
PEX16
LIFR
MIR7-3HG
BCL2L1
OPA3
GNAQ
GATM
MMADHC
TOLLIP
ADRB1
VPS33A
BICC1
MIR199B
MYPN
KRT5
UBA1
LAMB3
MIR18A
RSPH1
AAAS
DDX3X
KIF5B
ABHD5
MIR197
PEX13
GCK
GPI
SLC40A1
MIR99A
FOXO3
RSPH9
XPA
GHR
DRC1
CD80
NFU1
PEX19
ATL1
VEGFC
TNFRSF13B
GLIS2
SAA1
MIR130A
CXCL9
TCTN1
HADHB
PTGS1
PTH1R
COQ9
WRAP53
ERCC8
NAT2
GSN
CITED2
MT-TK
COL6A2
GRHPR
AK2
GLDC
DDC
HSD17B10
PHGDH
TPI1
ETHE1
COX5A
LRP6
CA2
FOXC1
APBB1
SLC6A8
SLC26A3
AHR
NOX4
DNAAF1
COQ8A
TRAF3
POLR3A
ATR
STUB1
ANXA5
FLG
DNAL1
CSRP3
CLDN2
MIR423
MIR148B
ARL13B
COL6A1
ISG15
PEX11B
SUCLA2
NSD2
POR
ARHGDIA
RAPSN
ADAMTS2
KAT6B
CHRNE
CD2AP
CDK6
MIR200B
NEK1
TCTN3
NQO1
FARSB
CRH
WNT1
FAT4
MTRFR
NR3C2
PIGA
ATP1A1
MIR29B2
CHMP2B
SAG
PDHX
SGCG
NOX1
TRIM63
ITGA8
CCR7
TYROBP
ATP4A
NDUFS1
DNAJC5
GYPA
DNAAF2
CYP24A1
SLC5A7
SLC29A3
ARL6
ADH1C
ANKRD1
MTM1
MIR342
GSTM3
ZFAS1
PAX3
HCRT
CXCL1
IGFBP3
MIR212
BARD1
PEX14
RAD50
WWOX
NME8
ZNF423
VIM
PON2
CD86
MIR134
CEP83
AHSG
TNFSF10
ITGAL
PIK3CB
SLC18A3
AICDA
FTO
IL9
IL36RN
TTC8
NDUFAF6
IRF3
SLC25A20
MHRT
ROBO1
PTK2
WDR35
CEACAM6
IFNAR2
CIITA
IHH
NR2F2
TJP2
WNT4
TAC1
NPY
EPG5
UNC45A
ACTG1
HLA-DPA1
GZMB
TUBA1A
MAGEL2
EIF2B3
SLC51B
MIR30E
TMEM138
UBQLN2
ZMYND10
DYM
TAFAZZIN
TGM2
SNCAIP
SLC7A9
ALG1
CCK
STAR
CYP1A2
DARS2
SCO1
MIR154
B9D2
FCGR2B
RSPH3
SUFU
COQ8B
HEPACAM
CPOX
PROS1
NDUFS2
KCTD7
TRAF3IP2
DPP4
PLOD2
CDK5
ANXA11
HOGA1
NHEJ1
CCR1
XK
PRKCD
YAP1
AVPR2
DSG1
TTPA
DNAH1
CD163
TUBB3
FOXJ1
IRS1
CACNA1S
ACD
PODXL
FOS
MT-TF
PDE4D
XPNPEP3
HSPA5
TIA1
HMBS
MIR27B
PTX3
FKBP10
SPAG1
MIR193A
DDR2
MIR200C
GPT2
MIR338
IGH
TPM3
SCN1A
NEK9
SIX1
TGFA
APOA5
SNHG16
AMT
DNAAF5
SYNE1
C5AR1
DNAAF11
LMOD1
EARS2
MGME1
CD3D
XPO1
PDP1
DNAJB6
SKIC2
CRELD1
CXCR1
CALM2
CRTAP
PLCE1
ADGRV1
TULP1
MIR124-1
EPAS1
CYP2C8
SMC3
NDUFA13
MIR191
CHUK
ENTPD1
SPAST
CERS1
GH1
MIR182
AXDND1
ITGA4
TCF4
SGO1
TIMP3
RPS27A
FOXC2
PIK3C2A
CFAP298
CHEK1
CCDC88C
CASP10
ADAM10
MIR26B
MIR196A2
RARS2
MAPKBP1
TPM2
HSD3B2
TRIP11
ANO1
HDAC2
MIR127
KCNJ5
TCIRG1
DAG1
FOXN1
GSS
KIF7
POLD1
IL11
SLCO1B1
LRRC37A2
MB
AGRN
SLC52A2
TSPAN1
PLA2G2A
PLD3
TUBB4A
TMEM70
HDAC6
MIR106A
MMP14
EIF2B1
ALS2
C11orf65
TRNT1
HBG2
B4GALT7
ALDH3A2
NDUFA10
SLC19A2
HDAC1
ANKRD26
CCR3
MPI
FGFR4
ABCG2
MEF2C
STRA6
SP1
KCNQ1OT1
FGF9
SNAI2
KIAA0586
SLC39A13
CCL17
CNTNAP1
C1S
TRAF6
ATF6
SCN10A
APTX
FAN1
LAMA5
GMPPB
LTBP2
ARID1A
MT-ND4L
EFEMP1
TXN
MAGT1
RHO
SNHG1
GALK1
SOD3
BACH2
LOC113633877
GALT
CYP2C19
AQP5
SMAD7
PF4
MOG
ITGA2B
CASP9
NEXN
HCN4
MYO7A
CRKL
SLX4
PCDH15
MCL1
ANG
MYO5A
HAX1
PHF6
DCHS1
ATXN7
ROBO2
HAVCR1
SEPSECS
ITGB4
MYH3
SUCLG1
XBP1
DKK1
ADCY5
JPH2
BIN1
EXT2
DCN
REEP1
POLE
PLN
ANK2
DNAAF6
KCNJ10
TNNC1
MCCC1
BGN
NRTN
CLCN2
PRDM16
PACRG
GLUD1
PC
MCCC2
ALAS2
CHRNG
PPIB
HDAC4
OGG1
SOCS3
PTHLH
HTR1A
STAT2
IL6ST
FKBP5
NCAM1
FLVCR1
HYAL1
SLC30A10
P3H1
CHRNA5
CFAP418
CYLD
SLC25A15
SLC3A1
RPA1
CCL22
DOCK6
AIPL1
PIK3R2
NRXN1
YY1
ALG9
SLC18A2
SKIC3
DSG2
MT-TY
MIR9-1
TRPV1
MAF
FPR1
SLC10A2
PHEX
INSL6
DBH
HEY2
HPS3
SCARB1
TOR1AIP1
KRT20
TFR2
PLAUR
MIR139
MIR151A
LRP4
LARS2
DNA2
TWIST1
IFNL3
P2RY12
NFKB2
MT-TS2
MIRLET7E
RHD
MIR409
YARS2
GRIN1
EXT1
MIR186
SKI
IL37
CDH2
HMGCL
PROC
KCND3
ACVR2B
HLCS
CTSG
GRIN2B
UCP2
LCA5
CUL3
FOXH1
CYLD-AS1
RBM20
ITPR3
RAB9B
CLCN7
SPI1
DRC2
HDAC8
BUB1B
RANBP2
DHCR24
COQ6
[truncated: 7,917 more rows]
