# Supplementary material for: Integrated Network Pharmacology and Molecular Docking Uncover Multi-Target Actions of Cladophora glomerata–Derived Compounds Against Chronic Obstructive Pulmonary Disease
Source: Int J Mol Sci. 2026 Feb 7;27(4):1619. doi: 10.3390/ijms27041619 (PMC12940951; doi:10.3390/ijms27041619)
Supplement: Supplementary file 1 [file ijms-27-01619-s001.zip › Supplementary Files/sheet S2.xlsx]

## Sheet: Intersections
Sheet S2: Interactive venn analysis of Disease related genes
Gene Cards ∩ NCBI	Gene Cards ∩ NCBI ∩ OMIM	Gene Cards	Gene Cards ∩ OMIM	NCBI	OMIM
TERT	CFTR	BMPR2	PIK3CA	CCL8	SLC67A1
CYBB	SERPINA1	PKHD1	BRAF		C1GALT1C1
TNF	TGFB1	PKD1	ERBB2
IL6	TP53	RTEL1	CXCR4
CYBA	HMOX1	GAA	FASLG
VWF	MMP1	RTEL1-TNFRSF6B	CD8A
SFTPB	KRAS	NPC1	FCGR2A
ACE	MUC5B	AGL	MGP
IL10	EGFR	ABCA3	SDHD
APOE	PRKN	NCF2	A2M
STAT3	FAM13A	NOD2	DNAAF4
GC	IL13	LMNA	ERCC6
VDR	NFKB1	SFTPC	IRF1
IFNG	B2M	GLA	RSPH1
MFN2	CASP8	SMPD1	DNA2
STAT1	MMP12	SLC17A5	CCR6
NLRP3	FGF10	NF1	MASP2
CRP	HHIP	ENG	CARMIL2
IL1B	SLC6A4	GBA1	MAP3K8
GALC	SERPINA3	PKD2	MPEG1
TLR4	CDKN1A	APP	PRICKLE3
MIR21	MUC5AC	NOTCH1	PPP2R1B
IL1RN	CXCR2	MARS1	HSALR1
CTLA4	IREB2	RET	CLEC5A
MALAT1	SERPINE2	ATP7B	TMEM26
CXCL8	FOXO3	GBE1
HBB	CXCR1	EIF2AK4
NOS3	CYP2A6	DYNC1H1
PVT1	LTA4H	HLA-DRB1
ELN		COL1A1
SMAD4		PARN
PTEN		PSEN1
AKT1		NOTCH2
CTNNB1		HEXA
CAV1		NCF4
ELANE		NAGLU
MMP9		H19
TRPV4		TBX4
SFTPA1		LRRK2
MPO		SQSTM1
F2		COPD
EDN1		HEXB
SFTPD		NEFL
CCL2		TSC2
ABCA1		ATM
IL4		POLG
AGT		AARS1
CDKN2B-AS1		TUG1
IL2RA		NEAT1
BCL2		PRSS1
PARK7		SH3TC2
APOA1		IGHMBP2
MIR155		MPZ
MIR146A		SNCA
MIR223		JAG1
CHRNB4		ALB
NPPB		GAS5
MBL2		NKX2-1
IL17A		G6PC1
SMAD3		FLNA
MIR125A		ACVRL1
TNFRSF11B		CBS
IL2		ATP7A
NPPA		TRB
SERPINE1		VCP
PPARG		PYGM
IL1A		NPC2
VEGFA		ABL1
OIP5-AS1		DNM2
HYKK		PTPN11
ACTA2		SLC37A4
ICAM1		JAK2
LEP		KIF1B
APOB		PINK1
AGER		NCF1
IL18		NRAS
MIR126		COL1A2
EPO		CARD9
NOS2		PRKAG2
MIR29A		RPL36A-HNRNPH2
PTGS2		PRNP
HIF1A		PSAP
TLR2		MAPT
LUCAT1		INF2
MT-CO2		MTHFR
TET2		REN
ADRB2		TTR
ADIPOQ		PDGFRB
KDR		HFE
ABCB1		COL4A1
TNNT2		ABCA4
MTOR		CEP290
MIR34A		MIR17
MMP2		LOC106627981
IL12B		GDAP1
CTSD		HLA-B
C3		SOD1
TNNI3		CYP27A1
SCGB1A1		LOC110806263
GATA2		KCNK3
EPHX1		UMOD
IL5		INS
NTRK1		LAMP2
COL4A3		CFTR-AS1
EZH2		FBN1
GSTP1		SMAD9
IL6-AS1		MEFV
CD4		GATA3
TGFB2		VHL
HBA1		CUBN
CCL11		FIG4
CSF2		RYR1
IL7R		STXBP2
MIR145		LIPA
CCR5		LRP5
CCL5		TERC
MIR221		BDNF-AS
MIF		CSF2RA
MIR150		KIT
SLC11A1		CDKN2A
MMP3		TSC1
COPDA1		HRAS
MIR451A		HLA-DQB1
SPP1		BCKDHB
NFE2L2		SFTPA2
FGF23		HOTAIR
BMP6		G6PD
HGF		SBF2
MIR199A1		BCKDHA
PTCH1		DSP
F3		GJB1
GSTM1		CTRC
OPA1		FOXF1
CD40		PMP22
GRN		AR
PLAT		F5
TIMP1		CPS1
HNF1A		MUC1
DNAH5		PRX
MAPK1		MYH11
MIR132		TNFRSF1A
ACHE		CFH
TLR3		GARS1
EYA1		DBT
SOD2		EDNRB
HSPA1A		HSPB1
CD14		WT1
BRIP1		PDE3B
NR3C1		CARD11
PLAU		PDGFRA
HTR2A		COL4A4
MIR210		MYC
MIR146B		F8
FENDRR		BCR
MIR195		CYP2R1
HMGB1		NOTCH3
NGF		SPINK1
MALT1		CASR
IL23R		CPA1
TNFSF11		MGST3
CDKN1B		ADA
HSPG2		GLB1
IL17F		FAS
IL33		FGFR1
CD274		LOC111674472
CXCR3		ASPA
HAMP		GNE
PDE4A		GFAP
CYP2C9		FGFR3
RNASE3		GATA4
KL		PSEN2
IL6R		BRCA2
HLA-C		ELP1
HSPA4		MYH7
GSTT1		SCN9A
P2RX7		TTN
MIR144		IL10RA
SIRT1		SURF1
CYP1B1		CASC2
TRPC6		BRCA1
LCN2		CYP46A1
CHRNA3		RAF1
TSLP		CLCN5
NLRP1		BDNF
F11		MGST1
CHI3L1		MAP2K1
MIR181A1		APC
SLPI		NKX2-5
PTH		PFKM
C4A		TBX5
WNT5A		SYNJ1
FGB		AGTR1
MAPK8		GANAB
HYDIN		COL4A5
CYP1A1		BSCL2
XRCC1		SARS2
MAPK14		BMAL2
IFNB1		FOXP3
CHIT1		THBD
FGF7		JAK3
LEPR		PRF1
PECAM1		GUCY2D
MIR31		MMACHC
MIR23A		SLC19A3
IL22		PIK3CG
MIR24-1		CCND1
TFAM		PLP1
PPARGC1A		ITCH
TP73		IGF1
CHRM3		EGR2
NOS1		LTBP4
LGALS3		MED25
ERCC5		NPHS2
ADM		MIR140
CLU		PLA2G6
GDF15		NDRG1
S100A8		IDUA
AVP		CSF3
ATG16L1		NCF4-AS1
MMP8		GYS1
IL4R		SOS1
STAT6		IFIH1
MMP7		TGFBR1
CYP3A4		SCN5A
TNFSF13B		MT-CO1
POSTN		FGFR2
CCL18		ARSA
BRD4		RUNX1
VIP		TMEM67
S100A9		NAGA
AXL		SMAD6
ANGPT2		MVK
KRT18		ABCB4
TLR5		IFNA1
BCL2L1		MME
ADRB1		KMT2D
CD80		GPT
SAA1		SPG11
NAT2		CDH1
NOX4		CD40LG
MIR423		IL10RB
COL6A1		TGFBR2
NQO1		HNF1B
GYPA		ITGA3
GSTM3		ADAM17
CXCL1		LRSAM1
MIR212		SMAD2
WWOX		NPHP1
CD86		F9
MIR134		TWNK
TNFSF10		MT-ND1
FTO		PAX2
GZMB		TF
TGM2		CALR
CYP1A2		GDNF
DPP4		MPL
ANXA11		SETBP1
PRKCD		BMP4
ACD		FGF2
PDE4D		FN1
HSPA5		MKS1
PTX3		EDNRA
C5AR1		EDN3
EPAS1		CLN3
MIR191		HTT
CHUK		DKC1
ENTPD1		SOX10
TIMP3		TBX1
HDAC2		MIR20A
AGRN		XIAP
HDAC6		GNAS
MMP14		ESR1
HDAC1		MIR143
SP1		CP
ATF6		ATP2A2
TXN		WNK1
SOD3		LOC126859690
CYP2C19		FLNC
AQP5		ALMS1
MCL1		RPGR
OGG1		SDHA
SOCS3		ABCD1
FKBP5		COMT
CHRNA5		DMD
SCARB1		RRM2B
PLAUR		LDLR
GRIN2B		INVS
HDAC8		GATA6
FOXG1		PON1
PEPD		PGK1
CYS1		POMGNT1
XRCC5		MIR22
OAT		MET
IL12RB2		BTK
IL1RL1		MORC2
XRCC4		ALPL
MUC2		SMN1
GPX3		MTMR2
ACADS		PRKCSH
MUC16		ZAP70
VTN		JUP
CAMP		CBL
IL16		COL3A1
KEAP1		CAV3
TNC		PTPN22
C5		CREBBP
DUOX2		NPHP3
PTPN6		RNASEH2B
CTSS		SRC
DEFB1		SOX17
CX3CL1		MT-ATP6
CHRNA4		MYBPC3
ADAM33		LPL
IL23A		DNAJC6
KLRK1		COL2A1
MIR128-1		OFD1
CXCL11		ACTG2
EGR1		IDS
CKMT1B		AIRE
MIR155HG		SERPINC1
BSG		ABCC8
ANXA1		SLC34A2
BECN1		UCHL1
SDC1		LITAF
MCM3AP		PHKA2
ABCC1		CD36
ADGRG6		CSF1R
TREM1		BMPR1A
MSTN		DES
XRCC3		FBLN5
WNT7A		GUSB
GLP1R		EGF
NTF3		CST3
MIR101-1		TYMP
SLC2A4		YARS1
SCLT1		ACTC1
HBEGF		SAMHD1
CRHR1		IDH1
BMAL1		HSPB8
CYP2J2		TINF2
SERPINB1		MIAT
MIR199A2		RAG1
PTPN1		HBA2
CCL26		MT-CYB
F2RL1		MT-ND5
CHRNA7		POT1
MIR99AHG		SDHB
CELSR1		IFT140
PTGER4		DNMT3A
CD63		HLA-A
BAK1		HLA-DPB1
PRKAA1		ERCC2
BPI		SFTA3
IL5RA		STAT5B
MCAM		PHOX2B
DUOX1		HLA-DQA1
FBXO11		OCRL
RORA		NEK8
NGFR		PDCD1
PDCD1LG2		SLC22A5
PTGER2		MYO5B
PTPA		COL4A2
CMA1		NPHP4
MAP3K5		CD79A
PSMA4		TARDBP
FCGR1A		SLC2A1
KAT2B		TREX1
FUT8		TFG
PI3		CHD7
MAGI2		IKZF1
MIR377		MIR29C
BDKRB2		RHOA
CCL13		ASXL1
MIR24-2		CLN6
BID		PLG
GPNMB		RPGRIP1L
ULK1		TNFRSF11A
IL27		BAG3
C3AR1		MT-CO3
PRDX6		NPHS1
ADORA2B		IL1R1
CLCA1		ARSB
CFAP221		NEU1
CSMD1		LINC02605
CD151		PTPRC
IL18BP		PYGL
B3GAT1		CC2D2A
LTC4S		SEC63
GSTO1		LOC106029312
CCL1		IDH2
RIPK3		MYD88
WFDC2		MLH1
IL32		PRTN3
MAP2K4		TPP1
CDH13		TRIM2
RECK		RUBCNL
ORMDL3		ERBB3
MIR582		PIK3CD
ADAM9		LCAT
MIR503		TG
RARRES2		NFAT5
SIRT2		ITGAM
GZMA		COL5A1
CHIA		INPP5E
SIGLEC1		MYH9
GRIK2		BMP2
GDF11		GJA1
NOS1AP		ALK
CCL24		SPG7
MCTP2		PHKB
CCR8		CCDC40
APLNR		SLC25A4
POC1B		CSF2RB
PLA2G2D		SLC12A1
RAB32		NBN
CXCR6		ABCB11
PSORS1C1		ASAH1
APOM		PNPLA2
CCHCR1		NFKBIA
CUL1		IFNGR1
PIGR		CERNA3
CLDN4		HSPD1
MIR218-1		SCO2
TACSTD2		FLT4
RIN3		ATP2A1
IL13RA1		LOC111674475
DIO2		MECP2
MIR410		ACTA1
FPR2		SGSH
HHIP-AS1		GALNS
AHNAK		TPM1
NNT-AS1		SOD2-OT1
TNS1		HADHA
BNIP3L		MYLK
ASRGL1		LTA
FSTL1		ETV6
KLK1		ACADVL
KMT5B		MEG3
BAIAP2		RAG2
GSTA1		ATP13A2
IL36G		L1CAM
CYP4F2		ATP13A3
AZU1		CXCL10
MIR1246		SP110
DNTTIP2		HPS1
MIR1307		MIR15A
TICRR		AFF4
KIR2DS1		PAH
MIR1233-1		JAK1
AP2A2		CHAT
COL8A1		TH
PSORS1C2		EP300
SUV39H1		CHEK2
FUNDC1		RUNX2
OPCML		MIR141
NTM		MSH6
PRDM15		BLM
COL6A5		TK2
MIR218-2		MED12
CIRBP		COPA
ZFP36L1		TREM2
ACKR5		CAT
CXCL14		SLC7A7
GABRB1		CYBC1
ST6GAL1		CLCN1
SLC16A4		ACTB
MIR124-1HG		UNC13D
IL36A		VCAM1
CRACR2B		RMRP
ATP2C2		PGR-AS1
LINC00824		PPT1
CYP2F1		RAB7A
OSBPL2		SUMF1
BPIFB1		STK11
KDELR2		CASP3
SPINT1		PLCG2
MIR380		SLC6A3
APIP		MAP2K2
RNF150		ALOX5
EHF		SDCCAG8
FOXA3		ADAR
TAFA2		FBN2
IL36B		CPT2
GRIK5		TTC7A
FPR3		CCR2
CUL4A		PHYH
KAZN		BCS1L
MIR320B1		TFRC
MIR320B2		MT-TL1
SFRP5		ABCC6
GPRC5A		HNRNPA2B1
SOCS5		LINC00987
TMEM254		PDGFB
PIM3		EPCAM
CAP1		WDR19
APELA		PEX7
LGALS13		SH2D1A
TFAP2C		LOC111674477
JAKMIP3		PHKG2
NUF2		MIR142
PELI2		KCNA5
EFNA2		GM2A
ABHD2		FLCN
CIP2A		MIRLET7D
SIGLEC9		ADAMTS13
LINC00928		BBS1
FBXL16		AHI1
CHID1		SELP
MIR3202-1		RBP4
FAIM2		STING1
ZKSCAN5		GCDH
CYP2A7		ALDOA
LHX9		AHDC1
LINC01822		SYK
MAPK15		BMPR1B
MIR1233-2		SETD2
TRIM16		DICER1
HHLA2		MSH2
RPL31P11		FKRP
MAP3K19		MIR122
MIR5007		MLC1
MIR8079		CSF3R
LINC01414		FANCA
DGKA		DLD
		SMARCA4
		CCN2
		MYH6
		CRB2
		SOX9
		EFEMP2
		SHOC2
		NF2
		GNPTAB
		IKBKG
		SHH
		GDF2
		TYR
		APOL1
		RB1
		PALB2
		TBK1
		VPS35
		TTC21B
		RELA
		FCGR3A
		ENPP1
		DCTN1
		LIG4
		MYL2
		IKBKB
		MIRLET7C
		LYST
		NLRC4
		MIR16-1
		CCL3
		NDUFS4
		NTRK2
		CYP27B1
		PIK3R1
		HLA-G
		FGA
		AIFM1
		CLCNKB
		RNASEH2A
		TNFAIP3
		FUCA1
		PRKAR1A
		PSMB8
		FLT3
		WAS
		ERCC4
		PSTPIP1
		SELE
		CLEC7A
		PROM1
		FXN
		FBXO7
		LOX
		MIR30A
		POMC
		ACE2
		LAMA2
		IL2RG
		DOCK8
		BMP7
		CTC1
		DNMT1
		GGT1
		DNAH8
		SLC34A1
		ATRX
		HPS4
		MPV17
		HP
		PHKA1
		KCNQ1
		MIR34C
		ATXN3
		DYNC2H1
		PEX1
		ERBB4
		SCNN1A
		SLC2A2
		PMM2
		RNASEH2C
		MCOLN1
		DNAH11
		HPRT1
		MIR133B
		MT-ND4
		CNGB3
		DCLRE1C
		HNF4A
		MT-ND2
		GLI3
		BSND
		HNRNPA1
		BAX
		JUN
		GJA5
		MFSD8
		SLC4A1
		MIRLET7B
		RNF213
		MIR204
		FMR1
		TGFB3
		MEN1
		GP1BA
		NR1H4
		HGSNAT
		LZTR1
		ANO5
		CLN5
		SCN4A
		RPL5
		IRF4
		NDP
		NOP10
		FLT1
		AGXT
		ADA2
		IL12RB1
		COL11A1
		PDHA1
		ASS1
		MIR214
		ATXN2
		ABCG8
		SGCD
		ITGB2
		XDH
		SMO
		BBS2
		FHL1
		CACNA1C
		CYP17A1
		GSK3B
		CD55
		MTR
		INSR
		POLG2
		OTC
		CDH23
		LMX1B
		IQCB1
		MT-ATP8
		PMS2
		DYSF
		EPHB4
		SST
		ABCC9
		CTSA
		USH2A
		LDHA
		MT-ND6
		CTNS
		FKTN
		IGF1R
		CYP19A1
		TMEM216
		SDHC
		SETX
		MIR19A
		SCARB2
		STN1
		TTN-AS1
		EPM2A
		STAT4
		AQP1
		SACS
		ENO3
		ATP8B1
		GJB2
		GDF1
		SF3B1
		NRG1
		GATA1
		NHLRC1
		FUS
		MIR106B
		HSD17B4
		FTL
		KCNH2
		NLRP12
		POMT1
		SLC12A6
		ZIC3
		BBS9
		ALG8
		TCAP
		MIR27A
		SGCB
		GHRL
		MIR483
		ARG1
		MAN2B1
		CACNA1A
		PCSK9
		COL5A2
		NDUFAF2
		CYP11A1
		TFAP2B
		MAPK3
		FANCC
		RYR2
		CD19
		OAS1
		KNG1
		GPHN
		FGF20
		HTRA1
		CFI
		MIR98
		ANKS6
		DLEU2
		TRIM32
		TBX20
		PRKG1
		CDK4
		MIR424
		FREM2
		IL17RA
		MYH14
		LMNB1
		DNAJB11
		SLC34A3
		EIF2AK3
		RPE65
		NDE1
		TP63
		CLN8
		RETN
		BBS10
		DHCR7
		PEX6
		FANCI
		F10
		TLR9
		NSD1
		CD27
		KITLG
		MIR148A
		FANCD2
		EIF2B5
		DNM1L
		ACP5
		PANK2
		SBF1
		SORL1
		NDUFV1
		MIR183
		ITGB3
		SP140
		GUCY2C
		AGA
		PNPLA3
		MMUT
		PCCA
		BCL6
		IFNA2
		SCNN1B
		ETFDH
		GJC2
		BBS7
		SEC61A1
		GCLC
		PKP2
		BBS4
		CETP
		DNAI1
		GNB4
		SMARCAL1
		ABCA7
		OPTN
		SLC12A3
		MIR203A
		LPIN2
		RIGI
		LCK
		TMEM43
		COX15
		BBS5
		F12
		FRAS1
		SLC25A13
		DGUOK
		ABCC2
		CAPN3
		MIR320A
		CSF1
		LOC130068093
		CYCS
		MKKS
		IGF2
		BBS12
		MIR10A
		WFS1
		MIR29B1
		UGT1A1
		GNS
		PGM3
		CXCL12
		ACADM
		PNP
		MIR192
		AP3B1
		FAH
		VCAN
		LRPPRC
		IL3
		HMGCR
		MITF
		MUSK
		IFT172
		COQ2
		PCCB
		ZEB2
		CDC42
		THPO
		DCDC2
		GPC3
		HTRA2
		DVL1
		AARS2
		VPS33B
		SLC19A1
		COL7A1
		TAP2
		CRB1
		COL11A2
		THBS1
		CR2
		NR4A2
		KDM6A
		GAPDH
		ITPR1
		DZIP1L
		FBXW7
		PRPS1
		GYG1
		CTSK
		AMACR
		RASA1
		LAMC2
		S100B
		PIEZO1
		LRP2
		SLC2A10
		RAD21
		SMARCB1
		GREM1
		NPM1
		KCNJ1
		TNXB
		SALL1
		AKT3
		RAD51
		TMEM231
		IFNGR2
		CRYAB
		CYP21A2
		SYP
		GATA5
		CALCA
		XIST
		PRDM8
		NEB
		MIR92A1
		VPS13B
		TBP
		PCNA
		LRBA
		PEX5
		ABCG5
		PRKDC
		VCL
		MTRR
		DNMT3B
		TNFRSF1B
		MIR125B1
		MIR107
		CORO1A
		PARP1
		EMD
		GSR
		PLA2G7
		ERCC3
		ZFPM2
		BGLAP
		KRT7
		G6PC3
		DNASE1
		HDAC9
		PLEC
		RDH12
		MIR10B
		FANCB
		DNAAF3
		IL2RB
		CDKN1C
		GCH1
		RAB27A
		CYP2D6
		BCL11A
		PAX6
		CHGA
		RARB
		WRN
		STX3
		STAT5A
		SELL
		EIF4G1
		HK1
		ECE1
		ACAD9
		FAM111B
		ANGPT1
		RAD51C
		TLR7
		MIR486-1
		SLC26A4
		FANCE
		NDUFAF5
		APOC3
		AKT2
		KCNJ2
		RIPK1
		GLE1
		FBXL4
		ALDH2
		BCHE
		ODAD2
		SERPINF1
		CD46
		COX10
		MDM2
		ASL
		CCDC39
		ACTN2
		CD28
		LTF
		BIRC3
		PEX10
		ODAD3
		PGM1
		NTRK3
		PNKP
		SREBF1
		DPYD
		CYP2E1
		PIEZO2
		TEK
		TSFM
		SPTLC1
		FANCF
		TBX18
		CD34
		HSPA1B
		CD59
		MIR494
		ENO2
		VPS13C
		MIR181A2
		LBR
		MYOT
		MIR30D
		FANCG
		CEP164
		BCL10
		HSP90AA1
		NAF1
		FCGR3B
		IL15
		PGAM2
		TAP1
		STX11
		CREB1
		SOX2
		ACTN4
		KCNJ11
		GYS2
		PLOD1
		LRP1
		NHP2
		WNT9B
		AGTR2
		LAMA3
		LDB3
		SPRED1
		TCTN2
		MYCN
		MANBA
		NEFH
		RPGRIP1
		PITX2
		FLNB
		GAMT
		SLC9A3
		FANCL
		MIR15B
		PRL
		GFI1
		MIR23B
		FOXO1
		FOXRED1
		MMP13
		EIF2B2
		AFP
		ANO10
		ODAD1
		MIR200A
		POMT2
		LYN
		PEX2
		MYOD1
		EIF2AK2
		NT5E
		PEX26
		NKX2-6
		LMBRD1
		SMN2
		CR1
		TSHR
		CCNO
		AQP2
		KMT2A
		AFG3L2
		MT-TI
		CPLANE1
		LOC126805877
		PDE5A
		SOCS1
		SERPINH1
		IVD
		CARD14
		BTD
		CEACAM3
		LOC111674463
		IL7
		TPO
		F7
		DNAJB2
		RASA2
		DPP9
		SPARC
		MYL3
		RIT1
		SOS2
		KCNN4
		SLC52A3
		SRSF2
		RAC1
		ARX
		IL12A
		MTHFD1
		IRF5
		CTSF
		MAOA
		B9D1
		IGHE
		AGK
		COL6A3
		MIR33A
		RECQL4
		SBDS
		CX3CR1
		MT-ND3
		HFE-AS1
		HAVCR2
		LIPC
		MIR222
		MIR93
		ITGB1
		PPP1CB
		BCYRN1
		CD38
		ABCD4
		FANCM
		RRAS
		SIGMAR1
		TMEM237
		AXIN2
		CASP1
		EIF2B4
		BMP1
		NIPBL
		BAP1
		F13A1
		MRE11
		DHFR
		BICD2
		MECOM
		NODAL
		NDUFS7
		SLC26A2
		MMAA
		ERCC1
		LOC113664106
		CD44
		PEX12
		CCND2
		STX1A
		RBCK1
		GIGYF2
		MATR3
		XPC
		MUTYH
		ABCB7
		PAX5
		SIX5
		TAB2
		ELMOD2
		ETFA
		CYP7B1
		OCA2
		SELENON
		ATP11A
		RSPH4A
		PSENEN
		COL9A3
		HCK
		CHCHD10
		LPA
		ATP1A3
		POLR3B
		STIM1
		ZFYVE26
		SCNN1G
		MIR335
		PEX3
		CFB
		BEST1
		MIR26A1
		GNA11
		ZMPSTE24
		PRKACA
		XRCC2
		APOH
		CD81
		SI
		SGCA
		TIMP2
		VIPAS39
		RAC2
		SMC1A
		MYB
		SH2B3
		ICOS
		FIP1L1
		ELOVL4
		CCL4
		SOST
		COL18A1
		CEBPA
		EVC2
		PPARA
		FH
		ETFB
		LAMB2
		TYK2
		CTSB
		FADD
		TKT
		PKLR
		CDKN2B
		ACVR1
		ALDOB
		TRAPPC11
		C9orf72
		DRD2
		TOR1A
		VAPB
		PGF
		MMAB
		DNAI2
		DSTYK
		ALDH18A1
		ITK
		MT-TS1
		CALM3
		CFHR5
		POLR2F
		FGF8
		PEX16
		LIFR
		MIR7-3HG
		OPA3
		GNAQ
		GATM
		MMADHC
		TOLLIP
		VPS33A
		BICC1
		MIR199B
		MYPN
		KRT5
		UBA1
		LAMB3
		MIR18A
		AAAS
		DDX3X
		KIF5B
		ABHD5
		MIR197
		PEX13
		GCK
		GPI
		SLC40A1
		MIR99A
		RSPH9
		XPA
		GHR
		DRC1
		NFU1
		PEX19
		ATL1
		VEGFC
		TNFRSF13B
		GLIS2
		MIR130A
		CXCL9
		TCTN1
		HADHB
		PTGS1
		PTH1R
		COQ9
		WRAP53
		ERCC8
		GSN
		CITED2
		MT-TK
		COL6A2
		GRHPR
		AK2
		GLDC
		DDC
		HSD17B10
		PHGDH
		TPI1
		ETHE1
		COX5A
		LRP6
		CA2
		FOXC1
		APBB1
		SLC6A8
		SLC26A3
		AHR
		DNAAF1
		COQ8A
		TRAF3
		POLR3A
		ATR
		STUB1
		ANXA5
		FLG
		DNAL1
		CSRP3
		CLDN2
		MIR148B
		ARL13B
		ISG15
		PEX11B
		SUCLA2
		NSD2
		POR
		ARHGDIA
		RAPSN
		ADAMTS2
		KAT6B
		CHRNE
		CD2AP
		CDK6
		MIR200B
		NEK1
		TCTN3
		FARSB
		CRH
		WNT1
		FAT4
		MTRFR
		NR3C2
		PIGA
		ATP1A1
		MIR29B2
		CHMP2B
		SAG
		PDHX
		SGCG
		NOX1
		TRIM63
		ITGA8
		CCR7
		TYROBP
		ATP4A
		NDUFS1
		DNAJC5
		DNAAF2
		CYP24A1
		SLC5A7
		SLC29A3
		ARL6
		ADH1C
		ANKRD1
		MTM1
		MIR342
		ZFAS1
		PAX3
		HCRT
		IGFBP3
		BARD1
		PEX14
		RAD50
		NME8
		ZNF423
		VIM
		PON2
		CEP83
		AHSG
		ITGAL
		PIK3CB
		SLC18A3
		AICDA
		IL9
		IL36RN
		TTC8
		NDUFAF6
		IRF3
		SLC25A20
		MHRT
		ROBO1
		PTK2
		WDR35
		CEACAM6
		IFNAR2
		CIITA
		IHH
		NR2F2
		TJP2
		WNT4
		TAC1
		NPY
		EPG5
		UNC45A
		ACTG1
		HLA-DPA1
		TUBA1A
		MAGEL2
		EIF2B3
		SLC51B
		MIR30E
		TMEM138
		UBQLN2
		ZMYND10
		DYM
		TAFAZZIN
		SNCAIP
		SLC7A9
		ALG1
		CCK
		STAR
		DARS2
		SCO1
		MIR154
		B9D2
		FCGR2B
		RSPH3
		SUFU
		COQ8B
		HEPACAM
		CPOX
		PROS1
		NDUFS2
		KCTD7
		TRAF3IP2
		PLOD2
		CDK5
		HOGA1
		NHEJ1
		CCR1
		XK
		YAP1
		AVPR2
		DSG1
		TTPA
		DNAH1
		CD163
		TUBB3
		FOXJ1
		IRS1
		CACNA1S
		PODXL
		FOS
		MT-TF
		XPNPEP3
		TIA1
		HMBS
		MIR27B
		FKBP10
		SPAG1
		MIR193A
		DDR2
		MIR200C
		GPT2
		MIR338
		IGH
		TPM3
		SCN1A
		NEK9
		SIX1
		TGFA
		APOA5
		SNHG16
		AMT
		DNAAF5
		SYNE1
		DNAAF11
		LMOD1
		EARS2
		MGME1
		CD3D
		XPO1
		PDP1
		DNAJB6
		SKIC2
		CRELD1
		CALM2
		CRTAP
		PLCE1
		ADGRV1
		TULP1
		MIR124-1
		CYP2C8
		SMC3
		NDUFA13
		SPAST
		CERS1
		GH1
		MIR182
		AXDND1
		ITGA4
		TCF4
		SGO1
		RPS27A
		FOXC2
		PIK3C2A
		CFAP298
		CHEK1
		CCDC88C
		CASP10
		ADAM10
		MIR26B
		MIR196A2
		RARS2
		MAPKBP1
		TPM2
		HSD3B2
		TRIP11
		ANO1
		MIR127
		KCNJ5
		TCIRG1
		DAG1
		FOXN1
		GSS
		KIF7
		POLD1
		IL11
		SLCO1B1
		LRRC37A2
		MB
		SLC52A2
		TSPAN1
		PLA2G2A
		PLD3
		TUBB4A
		TMEM70
		MIR106A
		EIF2B1
		ALS2
		C11orf65
		TRNT1
		HBG2
		B4GALT7
		ALDH3A2
		NDUFA10
		SLC19A2
		ANKRD26
		CCR3
		MPI
		FGFR4
		ABCG2
		MEF2C
		STRA6
		KCNQ1OT1
		FGF9
		SNAI2
		KIAA0586
		SLC39A13
		CCL17
		CNTNAP1
		C1S
		TRAF6
		SCN10A
		APTX
		FAN1
		LAMA5
		GMPPB
		LTBP2
		ARID1A
		MT-ND4L
		EFEMP1
		MAGT1
		RHO
		SNHG1
		GALK1
		BACH2
		LOC113633877
		GALT
		SMAD7
		PF4
		MOG
		ITGA2B
		CASP9
		NEXN
		HCN4
		MYO7A
		CRKL
		SLX4
		PCDH15
		ANG
		MYO5A
		HAX1
		PHF6
		DCHS1
		ATXN7
		ROBO2
		HAVCR1
		SEPSECS
		ITGB4
		MYH3
		SUCLG1
		XBP1
		DKK1
		ADCY5
		JPH2
		BIN1
		EXT2
		DCN
		REEP1
		POLE
		PLN
		ANK2
		DNAAF6
		KCNJ10
		TNNC1
		MCCC1
		BGN
		NRTN
		CLCN2
		PRDM16
		PACRG
		GLUD1
		PC
		MCCC2
		ALAS2
		CHRNG
		PPIB
		HDAC4
		PTHLH
		HTR1A
		STAT2
		IL6ST
		NCAM1
		FLVCR1
		HYAL1
		SLC30A10
		P3H1
		CFAP418
		CYLD
		SLC25A15
		SLC3A1
		RPA1
		CCL22
		DOCK6
		AIPL1
		PIK3R2
		NRXN1
		YY1
		ALG9
		SLC18A2
		SKIC3
		DSG2
		MT-TY
		MIR9-1
		TRPV1
		MAF
		FPR1
		SLC10A2
		PHEX
		INSL6
		DBH
		HEY2
		HPS3
		TOR1AIP1
		KRT20
		TFR2
		MIR139
		MIR151A
		LRP4
		LARS2
		TWIST1
		IFNL3
		P2RY12
		NFKB2
		MT-TS2
		MIRLET7E
		RHD
		MIR409
		YARS2
		GRIN1
		EXT1
		MIR186
		SKI
		IL37
		CDH2
		HMGCL
		PROC
		KCND3
		ACVR2B
		HLCS
		CTSG
		UCP2
		LCA5
		CUL3
		FOXH1
		CYLD-AS1
		RBM20
		ITPR3
		RAB9B
		CLCN7
		SPI1
		DRC2
		BUB1B
		RANBP2
		DHCR24
		COQ6
		NCSTN
		GRIP1
		CHRND
		CENPF
		UBE3A
		ROS1
		POGLUT1
		PMPCA
		FECH
		PRDX1
		RS1
		APRT
		BLK
		TIMM8A
		MIR205
		COL9A2
		FA2H
		SGCE
		MT-TW
		MBP
		DHDDS
		TPMT
		DGKE
		MIR96
		APOA4
		ALG6
		MT-TQ
		IDO1
		SLC20A2
		DOK7
		CCR4
		AIMP1
		ESR2
		STK4
		DNAAF19
		C1R
		SERPING1
		BIRC5
		PXDN
		VKORC1
		PIM1
		SAR1B
		WHRN
		MIR30B
		SIX2
		MAP3K7
		VRK1
		PSMB9
		RP2
		PRKCG
		SPINK5
		MIR499A
		REST
		BCOR
		MIRLET7A1
		UROD
		PWAR1
		PIGL
		PDSS2
		DLAT
		LACTB
		B3GALT6
		COMP
		TP53TG1
		TFAP2A
		TUBA4A
		PUS1
		HSPA1L
		HULC
		RARS1
		DNAJC13
		TGFBR3
		PRRT2
		TCN2
		MIR4733HG
		CEP104
		SAMD9L
		SOX11
		SCP2
		USB1
		MIR361
		KRT8
		COL9A1
		MIRLET7G
		PFN1
		UCA1
		SLC22A4
		RBPJ
		TGIF1
		ACO2
		AURKA
		MIR16-2
		COL12A1
		TLR1
		HYCC1
		PAX8
		USH1C
		ATG7
		IRAK1
		MIRLET7I
		DDB2
		HINT1
		SPTAN1
		ATP1A2
		CHCHD2
		MIR190A
		UROS
		SNHG14
		PRSS2
		SRP72
		SGPL1
		C4B
		HSPA9
		BTNL2
		ATXN1
		CNGB1
		ORAI1
		ACOX1
		CYP11B2
		MKI67
		MAOB
		L2HGDH
		PTPRD
		PNKD
		TBX21
		CAPNS1
		CHRNA1
		BACE1
		ALAD
		SEPTIN9
		MFF-DT
		CACNA1F
		MID1
		LOC126861898
		TYMS
		ITGAX
		FOLR1
		ALPP
		DNAH9
		ANK1
		MYOZ2
		CRX
		WIPF1
		IFT56
		PRKCA
		IGFBP1
		NALCN
		SPTLC2
		TRMU
		ITM2B
		DRC4
		MIR181C
		FREM1
		SP7
		FGF16
		CXCL5
		MIR330
		CKB
		FGG
		PDX1
		GLUL
		IFT43
		HCFC1
		ELAC2
		SCGB3A2
		NUP98
		RPS26
		TBCK
		MT-TH
		PPOX
		CCND3
		LONP1
		SNAP25
		TGM1
		TALDO1
		GCG
		ROBO4
		ACAN
		CHST14
		DEF6
		EPRS1
		MIR152
		GRP
		GLI2
		ARNT2
		MICA
		ROR2
		GLRA1
		NHERF1
		RPS19
		SLCO2A1
		OTULIN
		MYRF
		MIR328
		ATP12A
		ADSL
		MIR339
		NPPC
		BBIP1
		HJV
		CEACAM5
		NPHP3-ACAD11
		C1QBP
		DRD4
		JPH3
		HSPA8
		TNFRSF8
		MYH2
		MIR128-2
		TNFSF12
		MIR188
		BCL2L11
		RNU4ATAC
		MIR196A1
		ASCL1
		SPATA7
		TRPA1
		SLC26A9
		TMEM107
		B3GAT3
		ADCY10
		KCNE1
		WDR45
		LOC110806262
		SLC16A2
		MIR25
		ESCO2
		KCNMA1
		CYP7A1
		SCN1B
		CXCL13
		GRM1
		ECHS1
		ATP5F1A
		PRKD1
		DCTN4
		FGF17
		PNPLA6
		KCNE2
		PGR
		ZNF469
		TAF1
		DLL4
		HNRNPH2
		RNF216
		CFP
		IBA57
		ALDH5A1
		NR0B1
		TNFRSF10A
		RPL11
		THAP1
		SPINT2
		HIBCH
		ALDH7A1
		PLS3
		SHBG
		IFT122
		YWHAE
		GNPAT
		CSTB
		CALB2
		CFHR1
		MED13L
		DNASE1L3
		PRKACG
		IKZF3
		DEFB4A
		CTSC
		LTBP1
		SUOX
		MS4A1
		MIR378A
		ABCC4
		GLI1
		MIR216A
		HSP90AB1
		NORAD
		ENO1
		CDKL5
		EZR
		RARA
		PDHB
		PCSK1
		FKBP14
		FMO3
		DNAJC19
		FZD4
		MGAM
		SNX14
		SNCB
		GPX4
		GNPTG
		COX4I1
		C2
		DSCAM
		CDC25A
		U2AF1
		ATRIP
		MRAS
		WASHC5
		WNT7B
		NR5A1
		DRD1
		GP1BB
		ARPC1B
		SERPINI1
		IL1RAPL2
		ATP6V0A2
		HNMT
		OXTR
		SLC46A1
		CSPP1
		NDUFS6
		PYCR1
		LEPQTL1
		CLPB
		A2ML1
		DDX41
		ISCU
		AXIN1
		GUCY1A1
		CDKN3
		AIP
		RBM8A
		SEMA3E
		IRGM
		HSD3B7
		MYOM1
		PPM1D
[truncated: 7,339 more rows]
