# Supplementary material for: Integrated Network Pharmacology and Molecular Docking Uncover Multi-Target Actions of Cladophora glomerata–Derived Compounds Against Chronic Obstructive Pulmonary Disease
Source: Int J Mol Sci. 2026 Feb 7;27(4):1619. doi: 10.3390/ijms27041619 (PMC12940951; doi:10.3390/ijms27041619)
Supplement: Supplementary file 1 [file ijms-27-01619-s001.zip › Supplementary Files/sheet S3.xlsx]

## Sheet: Sheet1
Sheet S3: Compound related genes retrieved from STP
STP TARGET
GRM4
GRM6
AKT1
FFAR1
PPARA
FABP4
FABP5
PPARD
FABP3
HSD11B1
SLC22A6
AKR1B10
FABP2
VDR
AR
PTGER2
UGT2B7
PHF8
SERPINA6
SHBG
HSD17B3
G6PD
GABBR1
CDC25A
NR1H4
CYP19A1
NPC1L1
GPBAR1
KDM5C
FNTA FNTB
KDM2A
PTPN1
POLB
PTGFR
CA2
CA1
HAO1
GSTK1
LTA4H
HSD11B2
FFAR4
PLG
PTGDR2
GABRB2
GABRG2
GABRA2
CDC45
PTGER4
PTGER3
AKR1B1
CYP1A2
MAPK1
TTR
TBXA2R
RXRA
HMGCR
IMPDH2
SLC22A12
CA12
PTPRC
CACNA2D1
RBP4
EDNRA
RARA
THRA
THRB
PTGDR
SLC16A1
AKR1C3
CHRNA7
TRPA1
RARG
RARB
CXCL8
SLC6A4
MMP13
MMP9
MMP2
MMP14
MMP12
PTGES
CMA1
CTSG
AKR1A1
UBA2
SAE1
GRM5
FABP1
STS
GSR
BMP1
MCL1
PTGES2
BCL2
MDM2
HDAC6
RXRB
HDAC2
RXRG
HDAC8
HDAC1
HDAC10
ABAT
DHODH
PSENEN
NCSTN
APH1A
PSEN1
APH1B
PSEN2
AGTR1
PPARA
FABP3
FFAR1
PPARD
FABP4
FABP5
FABP2
HSD11B1
SLC22A6
CDC25A
POLB
AKR1B10
PHF8
FNTB
FNTA
SERPINA6
SHBG
HSD17B3
G6PD
GABBR1
PTGER2
GPBAR1
NR1H4
AR
KDM2A
KDM5C
NPC1L1
GABRG2
GABRB2
GABRA2
VDR
PTPN1
UGT2B7
HAO1
CYP19A1
PTGFR
CA2
RXRA
GSTK1
HSD11B2
CA1
PLG
HTR2B
RXRB
RARG
RXRG
RARB
RARA
RORB
MAPK1
RORA
SLC22A12
SLC16A1
IMPDH2
TRPA1
PTGDR2
TBXA2R
PPARG
CACNA2D1
PTGER4
RBP4
FFAR4
FDFT1
CHRNA7
MDM2
PTGES2
ADRA2B
MAPK14
PTGES
ALOX15
ALOX12
CYP26B1
PTGDR
CYP26A1
AKR1C3
PLA2G4A
AGTR1
EPHX2
GRM5
EDNRA
PTGER3
THRA
THRB
HMGCR
AKR1B1
SLC6A4
PGR
CMA1
CTSG
PDE4A
PDE4B
KEAP1
DRD2
MMP13
MMP3
MMP8
PTPRC
BCL2L1
OXER1
PSENEN
NCSTN
APH1A
PSEN1
APH1B
PSEN2
MMP16
MMP2
TP53
KCNH2
CNR1
FAAH
PRMT1
CA2
CA1
CA9
CXCR3
RORC
BRS3
HSD11B1
PTGS1
PTGS2
CCR5
CYP17A1
HRH3
HRH4
NR1H3
RORB
NR1H2
RORA
SPHK2
NR5A2
NR5A1
CHKA
GPR119
DNM1
CYP19A1
ALOX5
INSR
F2R
NPSR1
CYP24A1
PGR
CA12
GRIN2B
TRPV1
SCD
CRHR1
OPRM1
OPRD1
OPRK1
ACACB
MCL1
ALOX5AP
SSTR4
DRD2
CNR2
STS
FASN
SCN9A
GRIA2
ERBB2
NR3C1
MGLL
PRMT5
PSENEN
NCSTN
APH1A
PSEN1
APH1B
PSEN2
PPARG
PRMT8
MCHR1
CA7
PPARA
CA14
TBXA2R
PTGDR
IDH1
HRH1
SMO
AVPR2
AVPR1A
NPY5R
C3AR1
CCR1
CES1
TGM2
F13A1
BACE1
DCK
NPY1R
GRM5
PSMB8
NR1H4
ADRB2
ADRB1
HTR1A
HTR2A
HTR2C
DRD3
NR1I2
STAT3
ODC1
SHBG
CA2
CA1
CYP19A1
CES1
NR1I3
CA4
CES2
AR
SRD5A1
ADH1A
ADH1C
GRM1
MTNR1A
MTNR1B
PARP1
EPHX2
CYP17A1
JAK2
CCR2
NAAA
ASAH1
EPHX1
CDC7
DBF4
CTSK
HLCS
PGR
CCR5
SPHK2
CNR1
CNR2
P2RX7
PAOX
SLC6A4
SLC6A3
NQO2
JAK1
CDC7
PTGS2
TRPM8
ACHE
CYP11B2
CA12
CA9
TSPO
HCRTR2
HCRTR1
ROCK2
PTPN2
AVPR2
ADORA2A
ADORA3
ADH1B
CTSL
CTSB
AVPR1A
PIM1
NOS2
PIM3
THRB
PTAFR
CYP11B1
AURKB
GSK3B
ITK
CA7
ALOX15
ALOX12
ADH7
GRM2
NR3C2
NR3C1
SIGMAR1
HSD17B1
FABP1
EGFR
DYRK1A
SRC
EEF2K
PSMB5
CYP24A1
CYP27A1
THRA
ALDH2
OPRD1
OPRK1
CACNA2D1
CETP
TNKS2
TNKS
CHRNB2
CHRNA4
DRD2
DRD3
CHRNA7
KCNA5
KCNA3
AKR1C3
KIF11
ESR2
GRM5
HDAC11
UGT2B7
CDC25A
AR
CDC25B
ICMT
GLRA1
PRKCG
PRKCD
PRKCA
PRKCB
PRKCE
PRKCH
PRKCQ
SMO
DHCR7
CNR2
CXCR3
DNM1
HSD11B2
MGLL
MTNR1A
MTNR1B
CCR1
AURKB
INCENP
TTK
GPR55
GPR18
NPC1L1
RORC
RORA
MDM2
AVPR1A
SQLE
BRD4
BRD2
BRD3
SHBG
KCNA5
HCRTR2
HCRTR1
MAP2K1
F2R
CYP24A1
ICAM1
ITGB2
ITGAL
LSS
EPHX2
PDE4A
PDE4B
PDE4D
PDE4C
NR1H4
CSF1R
S1PR3
S1PR1
NR1I2
AKR1C3
PIM1
METAP1
GRM2
PIM3
CTSD
CCR9
TBXAS1
GSK3B
DGAT1
IL6ST
PFKFB3
SIGMAR1
EBP
MDM4
SLC8A1
NR1I3
CA2
PGR
APP
CA1
MAP3K14
SLC6A2
CDK2
CCNE1
CCNE2
CCNA1
CCNA2
CDK2
CCND1
CDK4
CCND2
CCND3
DRD2
ADRA2C
PDE2A
PDE10A
KIT
CHRM4
CHRM5
CHRM1
CHRM3
PTPN1
OPRL1
ACACA
NR1H2
FASN
ACACB
KCNH2
SLC16A1
NAMPT
EPHX1
PTGS2
HSD11B1
FAAH
FABP4
FABP3
FABP5
PPARD
FABP1
PPARG
CES2
SCD
PTPN1
NR1H3
TERT
PPARA
CYP19A1
NOS2
PTGES
PTGS1
CYP17A1
CNR1
POLB
PTPRF
PTGER2
CA2
HSD11B2
FFAR1
TOP2A
PTPN6
TOP1
AR
MCL1
HSD17B2
RORC
PTPN2
TRPV1
PTGIR
PREP
FNTB
FNTA
BCL2
CA7
CA12
CA14
CD81
GRM2
ALOX5
HMGCR
CDC25B
PDE4D
HRH3
NAMPT
SERPINA6
CYP51A1
NR3C1
PGR
HTR2A
CDC7
LTB4R
ALOX5AP
FNTA
PGGT1B
CSNK1D
HTR2C
CYP24A1
NPY5R
KIF11
PTGDR2
CYP27B1
AKR1C2
AKR1C1
CA1
PKM
GRM5
AKR1C3
HRH4
MGLL
NPC1L1
CRHR1
HTR2B
ROCK2
ROCK1
PIK3CG
PI4KB
PI4KA
PIK3CA
NR3C2
EPHX1
CASP3
PFKFB3
CSNK1G2
HDAC6
DCK
HDAC8
F2R
KIF20A
KDR
PDE7A
STS
CNR2
GNRHR
NAAA
ATP12A
UGT2B7
CDC25B
CDC25A
LAP3
TRPV1
CNR1
GPR119
TYMS
MGLL
GRIN2B
MAPKAPK2
ACACB
GPR88
PSENEN
NCSTN
APH1A
PSEN1
APH1B
PSEN2
PDE10A
MCHR1
KDR
CACNA2D1
TAS2R31
NR1H4
PFKFB3
NPY5R
FNTB
FNTA
ERBB2
EGFR
NAMPT
EPHX1
PTPRC
ALOX5AP
SMO
TOP2A
EPHX2
KCNH2
CES1
CASP3
PTAFR
CASP6
CASP7
STS
CASP1
PORCN
P2RY12
PDE4A
PDE4B
PDE4D
PDE4C
LYPLA1
LYPLA2
RAMP1
CALCRL
CALCRL
F2R
SCN9A
MCL1
TLR9
CCNA2
CCNA1
CDK2
CNR2
MPEG1
NOD1
NOD2
MAOB
GRM5
CTSV
CTSL
PLG
FLT1
PLAT
PDGFRB
SCN5A
RET
PLAU
CHEK1
HCRTR2
BRD4
OPRK1
METAP2
TTR
SLC6A7
HDAC1
IKBKB
CA2
CDK2
PARP1
CA12
FASN
KIT
AURKB
HTR2A
HDAC8
HRH4
KCNA3
CFD
MAPK10
DPP4
PLA2G4A
LIMK1
PAFAH1B2
LIMK2
APP
HCRTR1
ADORA1
ADORA2A
ADORA3
CXCR3
DNM1
SLC6A9
HSD11B1
ESR2
CETP
KCNH2
NR3C2
NR3C1
HSD11B2
NR5A2
NR5A1
ALOX5
SIGMAR1
TRPV1
BACE1
OXTR
SLC18A2
MAPT
SPHK2
OPRD1
OPRK1
CHRNA7
MTNR1A
GRM5
CA2
RBP4
CHRNB2
CHRNA4
SRC
CYP17A1
FDFT1
KCNA3
CNR2
CHRNB4
CHRNA3
ACACB
TACR1
HPGD
ALDH1A1
PSENEN
NCSTN
APH1A
PSEN1
APH1B
PSEN2
CYP11B1
CYP11B2
AVPR2
AVPR1A
MMP3
MMP9
MMP2
MMP14
HSD17B3
ICMT
SLC6A15
F2RL3
DRD2
ECE1
OPRM1
NPSR1
CYP24A1
PTGES
PRKCA
RASGRP3
PTPN2
PTGS2
NPY5R
PPARA
CYP27B1
STAT3
PRMT5
PRMT1
PRMT3
HRH3
SYK
HRH4
SCN2A
FNTB
FNTA
LIMK2
INSR
NR1H2
HIF1A
PDE10A
EGFR
CYP26A1
PDGFRB
HRH1
MAP2K1
ALOX5AP
IDH1
CTSK
POLA1
DUSP3
PAFAH1B2
CRHR1
METAP1
CA12
CA9
SCD
AR
BACE2
MAOB
FABP4
FABP3
PTGS1
PPARG
CNR1
HSD11B1
FAAH
FFAR1
PTGS2
PPARA
FABP5
FABP1
PPARD
NR1H3
SCD
PTPN1
CYP19A1
CNR2
CYP17A1
PTGES
HRH3
ALOX5
NPY5R
HRH4
GRIN2B
MCL1
ALOX5AP
AURKB
JAK2
ROCK2
TOP2A
ACACB
GPR119
ASAH1
LIMK2
NOS2
C5AR1
CA14
CALCRL
CDC7
TRPV1
GRIN2B
GRIN1
PSENEN
NCSTN
APH1A
PSEN1
APH1B
PSEN2
GCGR
PFKFB3
MAPK14
TNKS
PDE4D
GRM5
PDE10A
PLEC
PTPN13
PTPRC
SLC5A2
GRIA2
QPCT
BCL2
SLC5A1
HTR2B
HTR2A
HTR2C
RBP4
MAOB
MTTP
APOB
CD38
CRHR1
RAMP1
CALCRL
PDE4A
SRC
PDE4B
PDE4C
STS
AURKA
PTPRF
CSNK1D
NAMPT
PIM1
UTS2R
TEK
POLB
ABL1
RAF1
EPHX1
F2R
KIF11
PARP2
AR
TRPM8
PTAFR
ROCK1
ROCK2
PDE7A
BRD4
BRD2
LYPLA1
BRD3
LYPLA2
DRD4
CHEK2
ACACA
UGT2B7
CDC25A
CDC25B
AR
GLRA1
RORC
RORA
ICMT
DHCR7
SMO
NPC1L1
PRKCA
MDM2
NR1H2
CNR2
HSD11B2
PGR
CXCR3
MGLL
DRD2
PDE4A
PDE4B
PDE4D
PDE4C
CYP24A1
DGAT1
PTPN1
PSENEN
NCSTN
APH1A
PSEN1
APH1B
PSEN2
METAP1
DNM1
MTNR1A
MTNR1B
SQLE
EPHX2
OPRL1
S1PR3
S1PR1
SHBG
PYGL
CCR1
NR1I2
MDM4
CTSD
LIMK2
ALK
CDK6
CDK4
AKR1C3
HCRTR2
HCRTR1
HDAC6
EZH2
PRKCG
PRKCD
PRKCB
PRKCE
PRKCH
PRKCQ
KCNA5
CA2
CA1
F2R
CTSL
F2
PIM1
PFKFB3
F10
F11
PIM3
CHRM4
CHRM5
CHRM1
CHRM3
CSF1R
KIT
JAK3
JAK1
JAK2
HTR7
ICAM1
ITGB2
ITGAL
SIGMAR1
P2RY1
NR1H3
EGFR
GSK3B
KDR
EPHX1
MAPK8
ACACB
CYP27B1
GPR55
GPR18
CDK9
CCR5
SHH
BRD4
BRD2
BRD3
TBXAS1
CDK2
MMP9
EPHX1
UPP1
AKR1B1
HRH3
CASP3
FABP4
PYGL
TERT
PTGS1
PTGS2
AKR1C3
AKR1C2
AKR1C1
AKR1B10
CHRM3
TKT
FOLH1
TTR
KDM4C
LRRK2
ALDH3A1
CHRM2
CASP6
CASP7
CASP8
CASP2
PTPN1
ABCC1
CHRM4
DHODH
CHRM5
PPP1CA
PTPN22
GRK2
FABP3
FABP5
HSD11B2
DAO
HPGD
CCR2
PLAUR
SCN9A
PSENEN
NCSTN
APH1A
PSEN1
APH1B
PSEN2
MPO
CDK1
PARP1
CA12
SIRT2
ABCG2
CDC25A
HCAR2
NQO2
FFAR1
AR
BACE1
HSD17B2
HSD17B1
PGR
MALT1
MAP2K1
SRD5A2
PTGER4
CA2
ESR2
CA1
CA9
NOTUM
FABP2
KDM6B
PDE4B
BRD4
BRD2
BRD3
NR4A1
PIK3R1
PIK3CA
CYP11B2
CYP26B1
AKT1
CYP26A1
CDC25B
ASAH1
TK1
GLRA2
BBOX1
MAPK8
PTAFR
METAP2
UGT2B7
ERCC5
FEN1
GRM5
MMP8
NR1H4
PLA2G10
SORT1
SLC6A3
NR3C1
GSR
LDHA
EPHX1
CHRNA4
HSD11B1
EPHX2
KISS1R
AR
ADH1A
SRD5A1
CHRNB2
CHRNA4
FAAH
PARP1
SRD5A2
G6PD
ADH1C
CA2
CA1
ADH4
ADH1B
NAAA
MTNR1A
MTNR1B
HSD17B7
HMOX1
CHRNB4
CHRNA3
CACNA1B
CCNE1
CDK2
CCNE2
GRM5
SLC6A3
SIGMAR1
PAOX
ACHE
CYP11B2
SLC6A4
DPP4
DNMT3A
IDO1
DRD4
MPI
DNM1
MC4R
TBXAS1
CHRNA2
CHRNB4
CHRNB2
CHRNA3
DPP7
DPP8
CTSK
CTSB
PDE4B
MET
KCNN4
XPO1
CDK1
CCNB1
CCNB2
CCNH
CCNB3
CDK7
MST1R
CNR1
CYP11B1
MMP13
TSPO
MAPK10
PDE7A
MAPK9
PSMB5
HLCS
PTGS2
GRM1
CHEK1
RGS4
ADRA2A
MAPK14
AHR
GRM4
CA12
CA9
TNKS2
TNKS
KCNE1 KCNQ1
UGT2B7
DHODH
FNTA FNTB
GABRA3
GABRG2
GABRB3
GABRA1
GABRA5
GABRB3
GABRA2
PGGT1B FNTA
GABRA6
MAOB
NQO2
CTSL
HTR2A
CTSC
UTS2R
QPCT
GLI2
GLI1
LIPE
NQO1
SIRT2
SIRT1
KCNA3
THRB
CHRNB2
CHRNA5
CHRNA4
MET
CTSD
CA2
JAK3
CA1
JAK1
JAK2
CA12
TYK2
CA9
MAPK8
MPO
NOS2
QPCT
P2RX7
PIK3CG
PIK3CA
TAAR1
TYMS
TGM2
CHEK1
NOX4
TLR9
BCAT1
MAPK10
MAPK9
EGFR
FBP1
PDE5A
KDR
CDK5
CDK5R1
MMP9
MMP1
P2RY12
SLC11A2
ESR2
CTSL
CAPN1
CTSB
NAAA
FLT3
CCNT1
CDK9
TERT
PBK
CDK2
CCNE1
CDC7
DBF4
SLC9A1
MMP13
MTOR
CDC7
PIM1
PIM2
PIM3
KCNJ11
F10
CDK2
CDK1
ALOX5
CA7
CA6
CA13
F2
ABCC1
CDK7
MAPK1
ABCB1
ENPP1
BRAF
FLT1
AGPAT2
PIK3CD
ILK
CSF1R
MAPK14
PIK3CB
PTPN11
PDGFRB
RPS6KA3
CHEK2
RPS6KA1
MAP2K1
CMA1
BCL2L1
CCNA1
CCNA2
CDK2
CHRNA7
GSK3B
CDK4
ALPL
BACE2
PDE4B
PDE10A
BACE1
PARP1
KDM1A
ESR1
CBFB
CDK4
CCND1
MAOA
RAD51
HSD11B1
TBXA2R
METAP2
P2RX4
MGLL
IDO1
KCNA3
PPARG
CYP19A1
RAPGEF4
HSD11B2
C5AR1
ACHE
VCP
SLC6A9
SLC6A4
TXN
HPGD
CCR4
MPO
TRPA1
PTGS1
PTGS2
CHRM2
CHRM1
CHRM3
GRM2
PDE7A
ECE1
SLC6A3
PDE10A
MMP9
MMP2
NR5A2
ALDH3A1
MMP14
NR5A1
NCEH1
TSPO
NR3C2
PGR
EPHX1
FAAH
ALDH1A1
FDFT1
METAP1
HIF1A
PDE6D
P2RX7
GABRA3
GABRB3
GABRA1
GABRG2
GABRA5
GABRA2
TAAR1
CHRNB2
CHRNA4
CHRNA7
CRHR1
HTR2B
LIPE
CYP2C19
TRPM8
TERT
CXCR3
PHOSPHO1
PIP4K2C
ERBB2
EGFR
CTSC
SRC
CTSK
CTSS
EP300
CA7
CA14
PPME1
ALPL
EPAS1
MMP13
ADORA1
ADORA2A
CHRNB4
CHRNA3
ABCC1
CYP11B1
CYP11B2
SLC6A2
MAOA
MAOB
CTSL
CTSB
NPY5R
PDGFRB
FLT3
PDGFRB
PDGFRA
ABCC9
KCNJ11
KDR
HCAR2
HTR6
INSR
NQO1
NQO2
CDK4
CCND1
PIM1
PIM3
EPHX1
CA12
CA9
MME
TGM2
PARP1
CLK1
NAMPT
CASP4
CASP9
CASP3
CASP6
CASP7
MKNK1
TNKS2
TNKS
HMOX1
AOC3
ACHE
SOAT1
AKR1B1
CHRM1
ESR2
METAP1
CCNA1
CCNA2
CCNT1
CDK2
CDK9
IGF1R
CCNE1
CCNE2
PIM2
ELANE
MALT1
BCHE
CES1
PTPRC
CA2
PARP10
MMP13
TYMS
ACE
PDE4D
PDE7A
CISD1
XDH
TAAR1
ADAMTS5
MPI
FBP1
INPP5A
EGFR
KAT2B
ADORA2A
ADORA2B
CES2
PLA2G10
CYP2A6
PTGS2
CA1
ALOX5
MAPK8
CA14
SLC22A12
IMPDH2
GDA
STAT3
UCHL3
F2
PLAU
MAPK1
MMP12
ALOX15
HSP90AA1
AKR1A1
ALPG
CA5A
AKR1B10
PLAA
KDM4C
ERN1
CA7
MAPK10
CCNC CDK8
MAPK9
ICAM1
VCAM1
SELE
TERT
SLC6A4
CHEK1
CASP1
GABRA5
GABRA1
IDH1
NOS1
SIRT3
SIRT2
NOS2
NOS3
ACHE
SLC6A3
AR
GABBR1
CTSC
CTSK
CTSS
CTSL
CTSB
IDO1
SRD5A1
MIF
RAPGEF4
CA2
CA1
TRPA1
IMPDH2
AHR
FADS1
P2RX7
EPHX1
MAOB
CA9
CYP2A6
ADRA2A
ADRA2C
NR3C1
SLC6A4
ADORA3
CYP1A2
HSD11B2
CCR2
HSD11B1
EPHX2
BBOX1
MGLL
FOLH1
