# Supplementary material for: Integrated Network Pharmacology and Molecular Docking Uncover Multi-Target Actions of Cladophora glomerata–Derived Compounds Against Chronic Obstructive Pulmonary Disease
Source: Int J Mol Sci. 2026 Feb 7;27(4):1619. doi: 10.3390/ijms27041619 (PMC12940951; doi:10.3390/ijms27041619)
Supplement: Supplementary file 1 [file ijms-27-01619-s001.zip › Supplementary Files/sheet S4.xlsx]

## Sheet: Sheet1
Sheet S4: Compound Related Genes after remove duplicates
STP Unique Target
GRM4
GRM6
AKT1
FFAR1
PPARA
FABP4
FABP5
PPARD
FABP3
HSD11B1
SLC22A6
AKR1B10
FABP2
VDR
AR
PTGER2
UGT2B7
PHF8
SERPINA6
SHBG
HSD17B3
G6PD
GABBR1
CDC25A
NR1H4
CYP19A1
NPC1L1
GPBAR1
KDM5C
FNTA FNTB
KDM2A
PTPN1
POLB
PTGFR
CA2
CA1
HAO1
GSTK1
LTA4H
HSD11B2
FFAR4
PLG
PTGDR2
GABRB2
GABRG2
GABRA2
CDC45
PTGER4
PTGER3
AKR1B1
CYP1A2
MAPK1
TTR
TBXA2R
RXRA
HMGCR
IMPDH2
SLC22A12
CA12
PTPRC
CACNA2D1
RBP4
EDNRA
RARA
THRA
THRB
PTGDR
SLC16A1
AKR1C3
CHRNA7
TRPA1
RARG
RARB
CXCL8
SLC6A4
MMP13
MMP9
MMP2
MMP14
MMP12
PTGES
CMA1
CTSG
AKR1A1
UBA2
SAE1
GRM5
FABP1
STS
GSR
BMP1
MCL1
PTGES2
BCL2
MDM2
HDAC6
RXRB
HDAC2
RXRG
HDAC8
HDAC1
HDAC10
ABAT
DHODH
PSENEN
NCSTN
APH1A
PSEN1
APH1B
PSEN2
AGTR1
FNTB
FNTA
HTR2B
RORB
RORA
PPARG
FDFT1
ADRA2B
MAPK14
ALOX15
ALOX12
CYP26B1
CYP26A1
PLA2G4A
EPHX2
PGR
PDE4A
PDE4B
KEAP1
DRD2
MMP3
MMP8
BCL2L1
OXER1
MMP16
TP53
KCNH2
CNR1
FAAH
PRMT1
CA9
CXCR3
RORC
BRS3
PTGS1
PTGS2
CCR5
CYP17A1
HRH3
HRH4
NR1H3
NR1H2
SPHK2
NR5A2
NR5A1
CHKA
GPR119
DNM1
ALOX5
INSR
F2R
NPSR1
CYP24A1
GRIN2B
TRPV1
SCD
CRHR1
OPRM1
OPRD1
OPRK1
ACACB
ALOX5AP
SSTR4
CNR2
FASN
SCN9A
GRIA2
ERBB2
NR3C1
MGLL
PRMT5
PRMT8
MCHR1
CA7
CA14
IDH1
HRH1
SMO
AVPR2
AVPR1A
NPY5R
C3AR1
CCR1
CES1
TGM2
F13A1
BACE1
DCK
NPY1R
PSMB8
ADRB2
ADRB1
HTR1A
HTR2A
HTR2C
DRD3
NR1I2
STAT3
ODC1
NR1I3
CA4
CES2
SRD5A1
ADH1A
ADH1C
GRM1
MTNR1A
MTNR1B
PARP1
JAK2
CCR2
NAAA
ASAH1
EPHX1
CDC7
DBF4
CTSK
HLCS
P2RX7
PAOX
SLC6A3
NQO2
JAK1
TRPM8
ACHE
CYP11B2
TSPO
HCRTR2
HCRTR1
ROCK2
PTPN2
ADORA2A
ADORA3
ADH1B
CTSL
CTSB
PIM1
NOS2
PIM3
PTAFR
CYP11B1
AURKB
GSK3B
ITK
ADH7
GRM2
NR3C2
SIGMAR1
HSD17B1
EGFR
DYRK1A
SRC
EEF2K
PSMB5
CYP27A1
ALDH2
CETP
TNKS2
TNKS
CHRNB2
CHRNA4
KCNA5
KCNA3
KIF11
ESR2
HDAC11
CDC25B
ICMT
GLRA1
PRKCG
PRKCD
PRKCA
PRKCB
PRKCE
PRKCH
PRKCQ
DHCR7
INCENP
TTK
GPR55
GPR18
SQLE
BRD4
BRD2
BRD3
MAP2K1
ICAM1
ITGB2
ITGAL
LSS
PDE4D
PDE4C
CSF1R
S1PR3
S1PR1
METAP1
CTSD
CCR9
TBXAS1
DGAT1
IL6ST
PFKFB3
EBP
MDM4
SLC8A1
APP
MAP3K14
SLC6A2
CDK2
CCNE1
CCNE2
CCNA1
CCNA2
CDK2
CCND1
CDK4
CCND2
CCND3
ADRA2C
PDE2A
PDE10A
KIT
CHRM4
CHRM5
CHRM1
CHRM3
OPRL1
ACACA
NAMPT
TERT
PTPRF
TOP2A
PTPN6
TOP1
HSD17B2
PTGIR
PREP
CD81
CYP51A1
LTB4R
FNTA
PGGT1B
CSNK1D
CYP27B1
AKR1C2
AKR1C1
PKM
ROCK1
PIK3CG
PI4KB
PI4KA
PIK3CA
CASP3
CSNK1G2
KIF20A
KDR
PDE7A
GNRHR
ATP12A
LAP3
TYMS
MAPKAPK2
GPR88
TAS2R31
CASP6
CASP7
CASP1
PORCN
P2RY12
LYPLA1
LYPLA2
RAMP1
CALCRL
CALCRL
TLR9
MPEG1
NOD1
NOD2
MAOB
CTSV
FLT1
PLAT
PDGFRB
SCN5A
RET
PLAU
CHEK1
METAP2
SLC6A7
IKBKB
CFD
MAPK10
DPP4
LIMK1
PAFAH1B2
LIMK2
ADORA1
SLC6A9
OXTR
SLC18A2
MAPT
CHRNB4
CHRNA3
TACR1
HPGD
ALDH1A1
SLC6A15
F2RL3
ECE1
RASGRP3
PRMT3
SYK
SCN2A
HIF1A
POLA1
DUSP3
BACE2
C5AR1
GRIN1
GCGR
PLEC
PTPN13
SLC5A2
QPCT
SLC5A1
MTTP
APOB
CD38
AURKA
UTS2R
TEK
ABL1
RAF1
PARP2
ROCK2
DRD4
CHEK2
PYGL
ALK
CDK6
EZH2
F2
F10
F11
JAK3
HTR7
P2RY1
MAPK8
CDK9
SHH
UPP1
TKT
FOLH1
KDM4C
LRRK2
ALDH3A1
CHRM2
CASP8
CASP2
ABCC1
PPP1CA
PTPN22
GRK2
DAO
PLAUR
MPO
CDK1
SIRT2
ABCG2
HCAR2
MALT1
SRD5A2
NOTUM
KDM6B
NR4A1
PIK3R1
PIK3CA
TK1
GLRA2
BBOX1
ERCC5
FEN1
PLA2G10
SORT1
LDHA
CHRNA4
KISS1R
ADH4
HSD17B7
HMOX1
CACNA1B
DNMT3A
IDO1
MPI
MC4R
CHRNA2
CHRNB4
DPP7
DPP8
MET
KCNN4
XPO1
CCNB1
CCNB2
CCNH
CCNB3
CDK7
MST1R
MAPK9
RGS4
ADRA2A
AHR
KCNE1 KCNQ1
GABRA3
GABRB3
GABRA1
GABRA5
GABRB3
GABRA2
PGGT1B FNTA
GABRA6
CTSC
GLI2
GLI1
LIPE
NQO1
SIRT1
CHRNA5
TYK2
TAAR1
NOX4
BCAT1
FBP1
PDE5A
CDK5
CDK5R1
MMP1
SLC11A2
CAPN1
FLT3
CCNT1
CDK9
PBK
CCNE1
SLC9A1
MTOR
PIM2
KCNJ11
CA6
CA13
CDK7
ABCB1
ENPP1
BRAF
AGPAT2
PIK3CD
ILK
PIK3CB
PTPN11
RPS6KA3
RPS6KA1
ALPL
KDM1A
ESR1
CBFB
CCND1
MAOA
RAD51
P2RX4
RAPGEF4
VCP
TXN
CCR4
NCEH1
PDE6D
GABRG2
CYP2C19
PHOSPHO1
PIP4K2C
CTSS
EP300
PPME1
EPAS1
PDGFRA
ABCC9
KCNJ11
HTR6
MME
CLK1
CASP4
CASP9
MKNK1
AOC3
SOAT1
IGF1R
ELANE
BCHE
PARP10
ACE
CISD1
XDH
ADAMTS5
INPP5A
KAT2B
ADORA2B
CYP2A6
GDA
UCHL3
HSP90AA1
ALPG
CA5A
PLAA
ERN1
CCNC CDK8
VCAM1
SELE
NOS1
SIRT3
NOS3
MIF
FADS1
