# Supplementary material for: Integrated Network Pharmacology and Molecular Docking Uncover Multi-Target Actions of Cladophora glomerata–Derived Compounds Against Chronic Obstructive Pulmonary Disease
Source: Int J Mol Sci. 2026 Feb 7;27(4):1619. doi: 10.3390/ijms27041619 (PMC12940951; doi:10.3390/ijms27041619)
Supplement: Supplementary file 1 [file ijms-27-01619-s001.zip › Supplementary Files/sheet S7.xlsx]

## Sheet: supplementary_sheet_7
Sheet S7: Gene Disease Interaction retrieved from Network Analyst
TARGET	NODE
EGFR	Adenocarcinoma
EGFR	Alcoholic Intoxication, Chronic
EGFR	Bile Duct Neoplasms
EGFR	Bladder Neoplasm
EGFR	Bronchioloalveolar Adenocarcinoma
EGFR	Non-Small Cell Lung Carcinoma
EGFR	Squamous cell carcinoma
EGFR	Cardiomyopathy, Dilated
EGFR	Uterine Cervical Neoplasm
EGFR	Colonic Neoplasms
EGFR	Colorectal Neoplasms
EGFR	Diabetes Mellitus, Non-Insulin-Dependent
EGFR	Endometriosis
EGFR	Esophageal Neoplasms
EGFR	gallbladder neoplasm
EGFR	Glioblastoma
EGFR	Head and Neck Neoplasms
EGFR	Hypertensive disease
EGFR	Insulin Resistance
EGFR	Lung Neoplasms
EGFR	Animal Mammary Neoplasms
EGFR	Mammary Neoplasms, Experimental
EGFR	Marijuana Abuse
EGFR	Mesothelioma
EGFR	Nasopharyngeal Neoplasms
EGFR	Neoplasm Invasiveness
EGFR	Neoplasm Metastasis
EGFR	Neoplasm Recurrence, Local
EGFR	Osteosarcoma
EGFR	Papilloma
EGFR	Adenomatous Polyposis Coli
EGFR	Prostatic Neoplasms
EGFR	Rectal Neoplasms
EGFR	Stomach Neoplasms
EGFR	Unipolar Depression
EGFR	Vomiting
EGFR	Autosomal Recessive Polycystic Kidney Disease
EGFR	Alcohol abuse
EGFR	Small cell carcinoma of lung
EGFR	Adenocarcinoma of lung (disorder)
EGFR	Adrenocortical carcinoma
EGFR	Cholangiocarcinoma
EGFR	gliosarcoma
EGFR	Failure to gain weight
EGFR	pustule
EGFR	Chloracne
EGFR	Squamous cell carcinoma of esophagus
EGFR	Papule
EGFR	Giant Cell Glioblastoma
EGFR	Malignant mesothelioma
EGFR	Craniofacial Abnormalities
EGFR	Increase in blood pressure
EGFR	Pimples
EGFR	Recurrent pneumonia
EGFR	Multiple pulmonary infections
EGFR	Infectious disease of lung
EGFR	ovarian neoplasm
EGFR	Arthritis, Experimental
EGFR	Major Depressive Disorder
EGFR	Mammary Neoplasms
EGFR	Long eyelashes
EGFR	Recurrent pulmonary infections
EGFR	Liver carcinoma
EGFR	Pediatric failure to thrive
EGFR	Acute kidney injury
EGFR	INFLAMMATORY SKIN AND BOWEL DISEASE, NEONATAL, 2
EGFR	Recurrent bronchiolitis
EGFR	Autosomal recessive predisposition
TP53	Adenocarcinoma
TP53	Alcoholic Intoxication, Chronic
TP53	Bladder Neoplasm
TP53	Non-Small Cell Lung Carcinoma
TP53	Squamous cell carcinoma
TP53	Colonic Neoplasms
TP53	Colorectal Neoplasms
TP53	Esophageal Neoplasms
TP53	gallbladder neoplasm
TP53	Hypertensive disease
TP53	Lung Neoplasms
TP53	Marijuana Abuse
TP53	Nasopharyngeal Neoplasms
TP53	Neoplasm Metastasis
TP53	Osteosarcoma
TP53	Prostatic Neoplasms
TP53	Stomach Neoplasms
TP53	Vomiting
TP53	Small cell carcinoma of lung
TP53	Adenocarcinoma of lung (disorder)
TP53	Adrenocortical carcinoma
TP53	Cholangiocarcinoma
TP53	gliosarcoma
TP53	Squamous cell carcinoma of esophagus
TP53	Giant Cell Glioblastoma
TP53	Malignant mesothelioma
TP53	Mammary Neoplasms
TP53	Liver carcinoma
TP53	Acute kidney injury
TP53	Autosomal recessive predisposition
TP53	Adenoma
TP53	Tumors of Adrenal Cortex
TP53	Adrenal Gland Neoplasms
TP53	Alcoholic Intoxication
TP53	Amyotrophic Lateral Sclerosis
TP53	Balkan Nephropathy
TP53	Malignant tumor of colon
TP53	Malignant neoplasm of skin
TP53	Basal cell carcinoma
TP53	Renal Cell Carcinoma
TP53	Hypertrophic Cardiomyopathy
TP53	Carotid Artery Diseases
TP53	Neoplastic Cell Transformation
TP53	Brain Ischemia
TP53	Chest Pain
TP53	Adenoid Cystic Carcinoma
TP53	Demyelinating Diseases
TP53	Diabetes Mellitus, Experimental
TP53	Pathological accumulation of air in tissues
TP53	Epilepsy
TP53	Glioma
TP53	Headache
TP53	Hemangiosarcoma
TP53	Hydrocephalus
TP53	Female infertility
TP53	Male infertility
TP53	Ischemia
TP53	Keratosis
TP53	Vulvar Lichen Sclerosus
TP53	Chronic Lymphocytic Leukemia
TP53	Liver Diseases, Parasitic
TP53	Liver neoplasms
TP53	Liver Neoplasms, Experimental
TP53	Chronic Obstructive Airway Disease
TP53	Lymphoma
TP53	melanoma
TP53	Mouth Neoplasms
TP53	Myocardial Infarction
TP53	Nausea
TP53	Nephroblastoma
TP53	Nervous System Neoplasms
TP53	Pancreatic Neoplasm
TP53	Papilledema
TP53	Paresthesia
TP53	Penile Neoplasms
TP53	Polyploidy
TP53	Psoriasis
TP53	Retinoblastoma
TP53	Schizophrenia
TP53	Seizures
TP53	Sezary Syndrome
TP53	Skin Neoplasms
TP53	Splenomegaly
TP53	Thrombocythemia, Essential
TP53	Thymoma
TP53	Thyroid Neoplasm
TP53	Genitourinary Neoplasms
TP53	Urologic Neoplasms
TP53	Venous Thrombosis
TP53	T-Cell Lymphoma
TP53	Lymphoma, T-Cell, Cutaneous
TP53	Central Nervous System Neoplasms
TP53	Li-Fraumeni Syndrome
TP53	Acute leukemia
TP53	Amaurosis Fugax
TP53	Bleeding time prolonged
TP53	Arterial thrombosis
TP53	Choroid Plexus Papilloma
TP53	Adenocarcinoma, Clear Cell
TP53	Carcinoma, Small Cell, Transitional Cell
TP53	Micronodular cirrhosis
TP53	Adenocarcinoma Of Esophagus
TP53	Transitional cell carcinoma of bladder
TP53	Leiomyosarcoma of uterus
TP53	Arsenic Poisoning
TP53	Malignant neoplasm of pancreas
TP53	Malignant neoplasm of prostate
TP53	Choroid Plexus Carcinoma
TP53	Retinal Neoplasms
TP53	Somatic mutation
TP53	Hereditary Breast and Ovarian Cancer Syndrome
TP53	Epithelial ovarian cancer
TP53	Breast Carcinoma
TP53	Platelet morphology abnormal
TP53	Transient Cerebral Ischemia
TP53	Squamous cell carcinoma of the head and neck
TP53	Sarcoma
TP53	LI-FRAUMENI SYNDROME 1
TP53	Encephalopathy, progressive
TP53	Increased risk of pancreatic cancer
TP53	ADRENOCORTICAL CARCINOMA, HEREDITARY
TP53	Leukemia, Megakaryoblastic, of Down Syndrome
TP53	Subacute progressive viral hepatitis
TP53	Increased hepatocellular carcinoma risk
TP53	Increased incidence of hepatocellular carcinoma
TP53	Precursor Cell Lymphoblastic Leukemia Lymphoma
TP53	Pancreatic carcinoma, familial
TP53	Chromosome 17 deletion
TP53	Nasopharyngeal carcinoma
TP53	Increased gastric cancer
TP53	Abnormality of metabolism/homeostasis
TP53	Hereditary nonpolyposis colorectal carcinoma
TP53	Increased megakaryocyte count
TP53	Acute blood cancer
TP53	Progressive brain disease
