# Supplementary material for: Integrated Network Pharmacology and Molecular Docking Uncover Multi-Target Actions of Cladophora glomerata–Derived Compounds Against Chronic Obstructive Pulmonary Disease
Source: Int J Mol Sci. 2026 Feb 7;27(4):1619. doi: 10.3390/ijms27041619 (PMC12940951; doi:10.3390/ijms27041619)
Supplement: Supplementary file 1 [file ijms-27-01619-s001.zip › Supplementary Files/sheet S8.xlsx]

## Sheet: genemania-interactions
Sheet S8: Pysical and Co-Expression Interaction retrieved from Genemania
Gene 1	Gene 2	Weight	Network group	Network
EPS8	EGFR	0.0116567	Co-expression	Wang-Maris-2006
TP53BP2	COP1	0.00574936	Co-expression	Mallon-McKay-2013
PLCG2	TGFA	0.0198297	Co-expression	Mallon-McKay-2013
CRK	PIK3CA	0.00436118	Co-expression	Mallon-McKay-2013
EPS8	ABL1	0.00625312	Co-expression	Roth-Zlotnik-2006
TGFA	EGF	0.00935464	Co-expression	Ramaswamy-Golub-2001
PLCG2	ABL1	0.0164887	Co-expression	Ramaswamy-Golub-2001
CDH1	LRIG1	0.00567717	Co-expression	Ramaswamy-Golub-2001
SIN3A	PIK3CA	0.0109795	Co-expression	Innocenti-Brown-2011
CRK	TGFA	0.00640693	Co-expression	Innocenti-Brown-2011
SIN3A	EGFR	0.00764835	Co-expression	Alizadeh-Staudt-2000
TP53BP2	PIK3CA	0.00948873	Co-expression	Alizadeh-Staudt-2000
SFN	TGFA	0.0116598	Co-expression	Alizadeh-Staudt-2000
SHC1	EPS8	0.00980589	Co-expression	Alizadeh-Staudt-2000
SHC1	SFN	0.00869363	Co-expression	Alizadeh-Staudt-2000
EPS8	EGF	0.00550236	Co-expression	Dobbin-Giordano-2005
SFN	ANXA2	0.00732488	Co-expression	Dobbin-Giordano-2005
SFN	TGFA	0.0128887	Co-expression	Dobbin-Giordano-2005
PLCG2	EGF	0.00293096	Co-expression	Dobbin-Giordano-2005
TGFA	EGF	0.0117237	Co-expression	Rieger-Chu-2004
CDH1	LRIG1	0.0138738	Co-expression	Rieger-Chu-2004
CRK	ANXA2	0.00868884	Co-expression	Bild-Nevins-2006 B
EGF	MDM2	0.00373186	Co-expression	Burington-Shaughnessy-2008
SFN	TGFA	0.00949714	Co-expression	Burington-Shaughnessy-2008
SHC1	TP53BP2	0.0113248	Co-expression	Burington-Shaughnessy-2008
ABL1	MYB	0.0109842	Co-expression	Boldrick-Relman-2002
SHC1	EGFR	0.0194798	Co-expression	Boldrick-Relman-2002
CRK	TP53BP2	0.0168971	Co-expression	Boldrick-Relman-2002
SIN3A	ABL1	0.0119203	Co-expression	Arijs-Rutgeerts-2009
LRIG1	TP53	0.00954522	Co-expression	Arijs-Rutgeerts-2009
CRK	SFN	0.017523	Co-expression	Arijs-Rutgeerts-2009
SHC1	EGFR	0.00656334	Co-expression	Perou-Botstein-2000
CDH1	COP1	0.00832873	Co-expression	Chen-Brown-2002
CRK	ABL1	0.0126628	Co-expression	Chen-Brown-2002
TP53BP1	ABL1	0.0154927	Co-expression	Wang-Cheung-2015
SFN	EGF	0.00597087	Co-expression	Wang-Cheung-2015
SFN	TGFA	0.00705451	Co-expression	Wang-Cheung-2015
CDH1	SFN	0.00857506	Co-expression	Wang-Cheung-2015
CAMLG	PIK3CA	0.00195233	Co-expression	Wang-Cheung-2015
EGF	EGFR	0.0222032	Co-expression	Wu-Garvey-2007
TP53BP2	EPS8	0.0116553	Co-expression	Wu-Garvey-2007
TGFA	TP53	0.0197121	Co-expression	Rosenwald-Staudt-2001
PLCG2	EPS8	0.0104408	Co-expression	Rosenwald-Staudt-2001
SHC1	TP53	0.0189722	Co-expression	Rosenwald-Staudt-2001
SHC1	EPS8	0.0132337	Co-expression	Rosenwald-Staudt-2001
SHC1	EGFR	0.0110192	Co-expression	Ross-Perou-2001
CDH1	TGFA	0.0116767	Co-expression	Ross-Perou-2001
SHC1	ERRFI1	0.0172709	Co-localization	Johnson-Shoemaker-2003
MDM2	TP53	0.0678139	Co-localization	Chen-Huang-2014
EGF	EGFR	0.171888	Co-localization	Chen-Huang-2014
PLCG2	EGFR	0.163887	Co-localization	Chen-Huang-2014
CDH1	EGFR	0.138184	Co-localization	Chen-Huang-2014
EGFR	TP53	0.1	Genetic Interactions	Xie-Green-2012
EGFR	TP53	0.135007	Genetic Interactions	BIOGRID-SMALL-SCALE-STUDIES
MDM2	TP53	0.0666529	Genetic Interactions	BIOGRID-SMALL-SCALE-STUDIES
SFN	TP53	0.152876	Genetic Interactions	IREF-SMALL-SCALE-STUDIES
ABL1	EGFR	0.000382442	Genetic Interactions	Lin-Smith-2010
TGFA	EGFR	0.000370537	Genetic Interactions	Lin-Smith-2010
EPS8	MYB	0.00139669	Genetic Interactions	Lin-Smith-2010
TP53BP2	EGFR	0.000589855	Genetic Interactions	Lin-Smith-2010
TP53BP2	TGFA	0.00063521	Genetic Interactions	Lin-Smith-2010
TP53BP2	EPS8	0.000893208	Genetic Interactions	Lin-Smith-2010
LRIG1	ABL1	0.000461476	Genetic Interactions	Lin-Smith-2010
LRIG1	COP1	0.00128493	Genetic Interactions	Lin-Smith-2010
LRIG1	EPS8	0.000628709	Genetic Interactions	Lin-Smith-2010
LRIG1	TP53BP2	0.000711752	Genetic Interactions	Lin-Smith-2010
SFN	TGFA	0.00121354	Genetic Interactions	Lin-Smith-2010
PLCG2	EGF	0.0036308	Genetic Interactions	Lin-Smith-2010
ERRFI1	TP53BP1	0.000791102	Genetic Interactions	Lin-Smith-2010
CDH1	EGFR	0.000388324	Genetic Interactions	Lin-Smith-2010
CDH1	TGFA	0.000418182	Genetic Interactions	Lin-Smith-2010
CRK	TGFA	0.0015953	Genetic Interactions	Lin-Smith-2010
CAMLG	EGFR	0.00076906	Genetic Interactions	Lin-Smith-2010
EGFR	TP53	0.0011998	Pathway	Wu-Stein-2010
PIK3CA	EGFR	0.00146484	Pathway	Wu-Stein-2010
MDM2	TP53	0.00476236	Pathway	Wu-Stein-2010
ABL1	TP53	0.00439318	Pathway	Wu-Stein-2010
COP1	TP53	0.029595	Pathway	Wu-Stein-2010
EGF	EGFR	0.00314203	Pathway	Wu-Stein-2010
EGF	PIK3CA	0.00277115	Pathway	Wu-Stein-2010
SIN3A	EGFR	0.00550574	Pathway	Wu-Stein-2010
SIN3A	EGF	0.0104156	Pathway	Wu-Stein-2010
TGFA	TP53	0.0261806	Pathway	Wu-Stein-2010
TGFA	EGFR	0.0362421	Pathway	Wu-Stein-2010
EPS8	EGFR	0.0559093	Pathway	Wu-Stein-2010
LRIG1	EGFR	0.0854683	Pathway	Wu-Stein-2010
LRIG1	EGF	0.161687	Pathway	Wu-Stein-2010
SFN	TP53	0.00372992	Pathway	Wu-Stein-2010
PLCG2	EGFR	0.00224755	Pathway	Wu-Stein-2010
PLCG2	PIK3CA	0.00198225	Pathway	Wu-Stein-2010
SHC1	EGFR	0.00187521	Pathway	Wu-Stein-2010
SHC1	PIK3CA	0.00165387	Pathway	Wu-Stein-2010
SHC1	ABL1	0.00686629	Pathway	Wu-Stein-2010
SHC1	EGF	0.00354748	Pathway	Wu-Stein-2010
SHC1	EPS8	0.0631238	Pathway	Wu-Stein-2010
SHC1	PLCG2	0.00253757	Pathway	Wu-Stein-2010
CRK	EGFR	0.00356955	Pathway	Wu-Stein-2010
CRK	PIK3CA	0.00314821	Pathway	Wu-Stein-2010
EGFR	TP53	0.0034587	Pathway	NCI_NATURE
MDM2	TP53	0.00490435	Pathway	NCI_NATURE
EGF	EGFR	0.00867277	Pathway	NCI_NATURE
SIN3A	MYB	0.0132923	Pathway	NCI_NATURE
TGFA	TP53	0.0198867	Pathway	NCI_NATURE
TGFA	EGFR	0.0561352	Pathway	NCI_NATURE
EPS8	ABL1	0.0862725	Pathway	NCI_NATURE
EPS8	EGF	0.0373305	Pathway	NCI_NATURE
CDH1	PIK3CA	0.00617019	Pathway	NCI_NATURE
CDH1	EGF	0.00747268	Pathway	NCI_NATURE
CRK	PIK3CA	0.012036	Pathway	NCI_NATURE
PIK3CA	EGFR	0.117552	Pathway	REACTOME
MYB	TP53	0.57735	Pathway	REACTOME
COP1	TP53	0.57735	Pathway	REACTOME
EGF	PIK3CA	0.0898315	Pathway	REACTOME
SIN3A	TP53	0.57735	Pathway	REACTOME
LRIG1	EGF	0.409008	Pathway	REACTOME
SHC1	EGF	0.0933955	Pathway	REACTOME
TP53BP1	MDM2	0.64671	Pathway	IMID
TP53BP1	ABL1	0.186538	Pathway	IMID
SHC1	EGFR	0.190774	Pathway	IMID
SHC1	PIK3CA	0.0803853	Pathway	IMID
SHC1	ABL1	0.128628	Pathway	IMID
CRK	EGFR	0.185711	Pathway	IMID
CRK	SHC1	0.0865743	Pathway	IMID
EPS8	EGFR	0.309875	Pathway	CELL_MAP
ERRFI1	EGFR	0.309875	Pathway	CELL_MAP
PIK3CA	EGFR	0.478322	Physical Interactions	Li-Fu-2017
MDM2	TP53	0.129887	Physical Interactions	Li-Fu-2017
ABL1	TP53	0.0875885	Physical Interactions	Colicelli-2010
ABL1	EGFR	0.0875885	Physical Interactions	Colicelli-2010
ABL1	MDM2	0.0875885	Physical Interactions	Colicelli-2010
SHC1	ABL1	0.0875885	Physical Interactions	Colicelli-2010
CRK	ABL1	0.0875885	Physical Interactions	Colicelli-2010
ABL1	EGFR	0.0909091	Physical Interactions	Kotlyar-Jurisica-2015
TGFA	EGFR	0.0909091	Physical Interactions	Kotlyar-Jurisica-2015
EPS8	EGFR	0.0909091	Physical Interactions	Kotlyar-Jurisica-2015
SFN	EGFR	0.0909091	Physical Interactions	Kotlyar-Jurisica-2015
PLCG2	EGFR	0.0909091	Physical Interactions	Kotlyar-Jurisica-2015
SHC1	EGFR	0.0909091	Physical Interactions	Kotlyar-Jurisica-2015
CDH1	EGFR	0.0909091	Physical Interactions	Kotlyar-Jurisica-2015
CRK	EGFR	0.0909091	Physical Interactions	Kotlyar-Jurisica-2015
CAMLG	EGFR	0.0909091	Physical Interactions	Kotlyar-Jurisica-2015
ABL1	EGFR	0.0975337	Physical Interactions	Petschnigg-Stagljar-2014
TGFA	EGFR	0.0975337	Physical Interactions	Petschnigg-Stagljar-2014
EPS8	EGFR	0.0975337	Physical Interactions	Petschnigg-Stagljar-2014
SFN	EGFR	0.0975337	Physical Interactions	Petschnigg-Stagljar-2014
PLCG2	EGFR	0.0975337	Physical Interactions	Petschnigg-Stagljar-2014
CDH1	EGFR	0.0975337	Physical Interactions	Petschnigg-Stagljar-2014
CRK	EGFR	0.0975337	Physical Interactions	Petschnigg-Stagljar-2014
CAMLG	EGFR	0.0975337	Physical Interactions	Petschnigg-Stagljar-2014
PIK3CA	EGFR	0.00440708	Physical Interactions	IREF-reactome
MDM2	TP53	0.0282416	Physical Interactions	IREF-reactome
MYB	TP53	0.219941	Physical Interactions	IREF-reactome
COP1	TP53	0.0250938	Physical Interactions	IREF-reactome
EGF	EGFR	0.0135936	Physical Interactions	IREF-reactome
EGF	PIK3CA	0.00450516	Physical Interactions	IREF-reactome
SIN3A	TP53	0.0159838	Physical Interactions	IREF-reactome
SIN3A	MYB	0.171739	Physical Interactions	IREF-reactome
LRIG1	EGFR	0.190823	Physical Interactions	IREF-reactome
LRIG1	EGF	0.19507	Physical Interactions	IREF-reactome
SHC1	EGFR	0.00743268	Physical Interactions	IREF-reactome
SHC1	PIK3CA	0.00246332	Physical Interactions	IREF-reactome
SHC1	EGF	0.0075981	Physical Interactions	IREF-reactome
SHC1	PLCG2	0.00517403	Physical Interactions	IREF-reactome
CRK	PIK3CA	0.00493134	Physical Interactions	IREF-reactome
PIK3CA	EGFR	0.00440708	Physical Interactions	Vastrik-Stein-2007
MDM2	TP53	0.0282416	Physical Interactions	Vastrik-Stein-2007
MYB	TP53	0.219941	Physical Interactions	Vastrik-Stein-2007
COP1	TP53	0.0250938	Physical Interactions	Vastrik-Stein-2007
EGF	EGFR	0.0135936	Physical Interactions	Vastrik-Stein-2007
EGF	PIK3CA	0.00450516	Physical Interactions	Vastrik-Stein-2007
SIN3A	TP53	0.0159838	Physical Interactions	Vastrik-Stein-2007
SIN3A	MYB	0.171739	Physical Interactions	Vastrik-Stein-2007
LRIG1	EGFR	0.190823	Physical Interactions	Vastrik-Stein-2007
LRIG1	EGF	0.19507	Physical Interactions	Vastrik-Stein-2007
SHC1	EGFR	0.00743268	Physical Interactions	Vastrik-Stein-2007
SHC1	PIK3CA	0.00246332	Physical Interactions	Vastrik-Stein-2007
SHC1	EGF	0.0075981	Physical Interactions	Vastrik-Stein-2007
SHC1	PLCG2	0.00517403	Physical Interactions	Vastrik-Stein-2007
CRK	PIK3CA	0.00493134	Physical Interactions	Vastrik-Stein-2007
MDM2	TP53	0.0922897	Physical Interactions	Fogeron-Lange-2013
ANXA2	EGFR	1	Physical Interactions	IREF-hpidb
TP53BP1	TP53	0.707107	Physical Interactions	IREF-hpidb
TP53BP2	TP53	0.707107	Physical Interactions	IREF-hpidb
SHC1	ANXA2	0.0754733	Physical Interactions	Brehme-Superti-Furga-2009
SHC1	ABL1	0.00895442	Physical Interactions	Brehme-Superti-Furga-2009
CRK	PIK3CA	0.044577	Physical Interactions	Brehme-Superti-Furga-2009
CRK	ABL1	0.00989442	Physical Interactions	Brehme-Superti-Furga-2009
CRK	SFN	0.134875	Physical Interactions	Brehme-Superti-Furga-2009
CRK	SHC1	0.00170713	Physical Interactions	Brehme-Superti-Furga-2009
ABL1	EGFR	0.0519691	Physical Interactions	Jones-MacBeath-2006
PLCG2	EGFR	0.107195	Physical Interactions	Jones-MacBeath-2006
SHC1	EGFR	0.0519691	Physical Interactions	Jones-MacBeath-2006
CRK	EGFR	0.0765004	Physical Interactions	Jones-MacBeath-2006
MDM2	TP53	0.00708996	Physical Interactions	IREF-quickgo
ANXA2	EGFR	0.0274118	Physical Interactions	IREF-quickgo
TP53BP1	TP53	0.017696	Physical Interactions	IREF-quickgo
TP53BP2	TP53	0.0179115	Physical Interactions	IREF-quickgo
ERRFI1	EGFR	0.231145	Physical Interactions	IREF-quickgo
MDM2	TP53	0.0127399	Physical Interactions	IREF-dip
EGF	EGFR	0.261785	Physical Interactions	IREF-dip
TGFA	EGFR	0.112506	Physical Interactions	IREF-dip
TP53BP1	TP53	0.0338051	Physical Interactions	IREF-dip
TP53BP2	TP53	0.0198213	Physical Interactions	IREF-dip
ERRFI1	EGFR	0.261785	Physical Interactions	IREF-dip
SHC1	EGFR	0.0553291	Physical Interactions	IREF-dip
CDH1	TP53BP2	0.0947177	Physical Interactions	IREF-dip
CRK	ABL1	0.135641	Physical Interactions	IREF-dip
ERRFI1	EGFR	0.0566139	Physical Interactions	Yao-Stagljar-2017 A
ERRFI1	EGFR	0.0558146	Physical Interactions	Tong-Moran-2014
SHC1	EGFR	0.0558146	Physical Interactions	Tong-Moran-2014
EGF	EGFR	0.542341	Physical Interactions	IREF-uniprotpp
PIK3CA	EGFR	0.00228972	Physical Interactions	BIOGRID-SMALL-SCALE-STUDIES
MDM2	TP53	0.00029009	Physical Interactions	BIOGRID-SMALL-SCALE-STUDIES
ANXA2	TP53	0.00142358	Physical Interactions	BIOGRID-SMALL-SCALE-STUDIES
ANXA2	EGFR	0.00190673	Physical Interactions	BIOGRID-SMALL-SCALE-STUDIES
ABL1	TP53	0.000797111	Physical Interactions	BIOGRID-SMALL-SCALE-STUDIES
ABL1	EGFR	0.00106764	Physical Interactions	BIOGRID-SMALL-SCALE-STUDIES
ABL1	MDM2	0.00118129	Physical Interactions	BIOGRID-SMALL-SCALE-STUDIES
COP1	TP53	0.00151597	Physical Interactions	BIOGRID-SMALL-SCALE-STUDIES
COP1	MDM2	0.00224661	Physical Interactions	BIOGRID-SMALL-SCALE-STUDIES
EGF	EGFR	0.00678049	Physical Interactions	BIOGRID-SMALL-SCALE-STUDIES
SIN3A	TP53	0.000693209	Physical Interactions	BIOGRID-SMALL-SCALE-STUDIES
SIN3A	MYB	0.00782826	Physical Interactions	BIOGRID-SMALL-SCALE-STUDIES
TGFA	EGFR	0.00901345	Physical Interactions	BIOGRID-SMALL-SCALE-STUDIES
EPS8	EGFR	0.00589547	Physical Interactions	BIOGRID-SMALL-SCALE-STUDIES
TP53BP1	TP53	0.00136369	Physical Interactions	BIOGRID-SMALL-SCALE-STUDIES
TP53BP2	TP53	0.00434631	Physical Interactions	BIOGRID-SMALL-SCALE-STUDIES
LRIG1	EGFR	0.00875491	Physical Interactions	BIOGRID-SMALL-SCALE-STUDIES
SFN	TP53	0.00048325	Physical Interactions	BIOGRID-SMALL-SCALE-STUDIES
SFN	EGFR	0.000647261	Physical Interactions	BIOGRID-SMALL-SCALE-STUDIES
SFN	MDM2	0.000716159	Physical Interactions	BIOGRID-SMALL-SCALE-STUDIES
SFN	ABL1	0.00196787	Physical Interactions	BIOGRID-SMALL-SCALE-STUDIES
SFN	COP1	0.00374254	Physical Interactions	BIOGRID-SMALL-SCALE-STUDIES
PLCG2	EGFR	0.00392568	Physical Interactions	BIOGRID-SMALL-SCALE-STUDIES
ERRFI1	EGFR	0.00137994	Physical Interactions	BIOGRID-SMALL-SCALE-STUDIES
ERRFI1	SFN	0.00254348	Physical Interactions	BIOGRID-SMALL-SCALE-STUDIES
SHC1	EGFR	0.00120166	Physical Interactions	BIOGRID-SMALL-SCALE-STUDIES
SHC1	ABL1	0.0036534	Physical Interactions	BIOGRID-SMALL-SCALE-STUDIES
SHC1	EGF	0.0232024	Physical Interactions	BIOGRID-SMALL-SCALE-STUDIES
SHC1	EPS8	0.0201739	Physical Interactions	BIOGRID-SMALL-SCALE-STUDIES
SHC1	PLCG2	0.0134334	Physical Interactions	BIOGRID-SMALL-SCALE-STUDIES
CDH1	EGFR	0.00146813	Physical Interactions	BIOGRID-SMALL-SCALE-STUDIES
CDH1	MDM2	0.00162441	Physical Interactions	BIOGRID-SMALL-SCALE-STUDIES
CRK	EGFR	0.00172782	Physical Interactions	BIOGRID-SMALL-SCALE-STUDIES
CRK	ABL1	0.00525309	Physical Interactions	BIOGRID-SMALL-SCALE-STUDIES
CRK	SHC1	0.00591249	Physical Interactions	BIOGRID-SMALL-SCALE-STUDIES
CAMLG	EGFR	0.0109239	Physical Interactions	BIOGRID-SMALL-SCALE-STUDIES
CRK	TP53BP2	0.135707	Physical Interactions	Wu-Li-2007
SFN	EGFR	0.0816052	Physical Interactions	IREF-innatedb
ERRFI1	EGFR	0.0954641	Physical Interactions	IREF-innatedb
CDH1	EGFR	0.0289274	Physical Interactions	IREF-innatedb
MDM2	TP53	0.0459823	Physical Interactions	Huttlin-Harper-2017
MDM2	TP53	1	Physical Interactions	Trepte-Wanker-2018 A
ERRFI1	EGFR	0.0747435	Physical Interactions	Foerster-Ritter-2013
SHC1	EGFR	0.0747435	Physical Interactions	Foerster-Ritter-2013
MDM2	TP53	0.271312	Physical Interactions	Li-Chen-2015
MDM2	TP53	0.0043441	Physical Interactions	IREF-mint
ABL1	EGFR	0.00507162	Physical Interactions	IREF-mint
COP1	TP53	0.0259939	Physical Interactions	IREF-mint
EGF	EGFR	0.0585161	Physical Interactions	IREF-mint
SIN3A	TP53	0.0496255	Physical Interactions	IREF-mint
SFN	TP53	0.00172039	Physical Interactions	IREF-mint
SFN	MDM2	0.00308262	Physical Interactions	IREF-mint
PLCG2	EGFR	0.0357019	Physical Interactions	IREF-mint
ERRFI1	SFN	0.011733	Physical Interactions	IREF-mint
SHC1	EGFR	0.00472315	Physical Interactions	IREF-mint
CRK	EGFR	0.00821671	Physical Interactions	IREF-mint
CRK	ABL1	0.0181479	Physical Interactions	IREF-mint
SHC1	SFN	0.0286928	Physical Interactions	Kennedy-Kolch-2020 A
CRK	ABL1	0.20209	Physical Interactions	Kennedy-Kolch-2020 A
MDM2	TP53	0.310172	Physical Interactions	IREF-corum
MDM2	TP53	0.0122453	Physical Interactions	IREF-bind-translation
COP1	TP53	0.0464583	Physical Interactions	IREF-bind-translation
EGF	EGFR	0.307009	Physical Interactions	IREF-bind-translation
SIN3A	TP53	0.0332435	Physical Interactions	IREF-bind-translation
TGFA	EGFR	0.154205	Physical Interactions	IREF-bind-translation
TP53BP1	TP53	0.0320986	Physical Interactions	IREF-bind-translation
TP53BP2	TP53	0.0492076	Physical Interactions	IREF-bind-translation
ERRFI1	SFN	0.587785	Physical Interactions	IREF-bind-translation
SHC1	EGFR	0.0236384	Physical Interactions	IREF-bind-translation
CDH1	EGFR	0.0726096	Physical Interactions	IREF-bind-translation
CRK	EGFR	0.0320302	Physical Interactions	IREF-bind-translation
CRK	ABL1	0.0447471	Physical Interactions	IREF-bind-translation
PLCG2	TP53	0.1341	Physical Interactions	Grossmann-Stelzl-2015
CRK	TP53	0.0453518	Physical Interactions	Grossmann-Stelzl-2015
COP1	TP53	0.0531132	Physical Interactions	IREF-bind
EGF	EGFR	0.403856	Physical Interactions	IREF-bind
SIN3A	TP53	0.0364439	Physical Interactions	IREF-bind
TP53BP1	TP53	0.0868939	Physical Interactions	IREF-bind
TP53BP2	TP53	0.0554609	Physical Interactions	IREF-bind
SHC1	EGFR	0.052895	Physical Interactions	IREF-bind
CDH1	EGFR	0.2379	Physical Interactions	IREF-bind
SFN	EGFR	0.1443	Physical Interactions	Li-Haura-2013
ERRFI1	EGFR	0.00534893	Physical Interactions	Li-Haura-2013
ERRFI1	ANXA2	0.124786	Physical Interactions	Li-Haura-2013
SHC1	EGFR	0.00743512	Physical Interactions	Li-Haura-2013
SHC1	ERRFI1	0.0151597	Physical Interactions	Li-Haura-2013
CDH1	EGFR	0.0782748	Physical Interactions	Li-Haura-2013
MDM2	TP53	0.104333	Physical Interactions	Huttlin-Gygi-2015
MDM2	TP53	1	Physical Interactions	Trepte-Wanker-2018 B
ANXA2	EGFR	0.00185134	Physical Interactions	IREF-matrixdb
ABL1	EGFR	0.00228636	Physical Interactions	IREF-matrixdb
EGF	EGFR	0.00797589	Physical Interactions	IREF-matrixdb
TGFA	EGFR	0.00705099	Physical Interactions	IREF-matrixdb
EPS8	EGFR	0.00972609	Physical Interactions	IREF-matrixdb
SFN	TP53	0.00442182	Physical Interactions	IREF-matrixdb
SFN	EGFR	0.000527245	Physical Interactions	IREF-matrixdb
SFN	MDM2	0.00612422	Physical Interactions	IREF-matrixdb
SFN	ABL1	0.00340503	Physical Interactions	IREF-matrixdb
SFN	COP1	0.098713	Physical Interactions	IREF-matrixdb
PLCG2	EGFR	0.00925802	Physical Interactions	IREF-matrixdb
ERRFI1	EGFR	0.0148268	Physical Interactions	IREF-matrixdb
ERRFI1	SFN	0.0220812	Physical Interactions	IREF-matrixdb
SHC1	EGFR	0.00798109	Physical Interactions	IREF-matrixdb
CDH1	EGFR	0.00136903	Physical Interactions	IREF-matrixdb
CRK	EGFR	0.00232533	Physical Interactions	IREF-matrixdb
CAMLG	EGFR	0.0792047	Physical Interactions	IREF-matrixdb
SHC1	EGFR	0.195412	Physical Interactions	Yao-Stagljar-2017 B
MDM2	TP53	0.0141739	Physical Interactions	Lim-Zoghbi-2006
ABL1	TP53	0.028317	Physical Interactions	Lim-Zoghbi-2006
SIN3A	TP53	0.0144894	Physical Interactions	Lim-Zoghbi-2006
TP53BP1	TP53	0.0986024	Physical Interactions	Lim-Zoghbi-2006
SHC1	EGFR	0.0559614	Physical Interactions	Lim-Zoghbi-2006
MDM2	TP53	0.00217424	Physical Interactions	IREF-spike
ABL1	TP53	0.000529907	Physical Interactions	IREF-spike
ABL1	EGFR	0.00123717	Physical Interactions	IREF-spike
ABL1	MDM2	0.00208765	Physical Interactions	IREF-spike
COP1	TP53	0.0195796	Physical Interactions	IREF-spike
EGF	EGFR	0.0697655	Physical Interactions	IREF-spike
SIN3A	TP53	0.00680137	Physical Interactions	IREF-spike
TGFA	EGFR	0.0310997	Physical Interactions	IREF-spike
TP53BP1	TP53	0.0071092	Physical Interactions	IREF-spike
TP53BP2	TP53	0.00384229	Physical Interactions	IREF-spike
SFN	TP53	0.000854896	Physical Interactions	IREF-spike
PLCG2	EGFR	0.0129688	Physical Interactions	IREF-spike
ERRFI1	SFN	0.0406539	Physical Interactions	IREF-spike
SHC1	EGFR	0.00545039	Physical Interactions	IREF-spike
SHC1	ABL1	0.00224155	Physical Interactions	IREF-spike
CRK	EGFR	0.00210059	Physical Interactions	IREF-spike
CRK	ABL1	0.000863898	Physical Interactions	IREF-spike
CRK	TP53BP2	0.00626402	Physical Interactions	IREF-spike
MDM2	TP53	0.0458357	Physical Interactions	Wang-Yang-2011
PIK3CA	EGFR	0.00135884	Physical Interactions	IREF-biogrid
MDM2	TP53	0.000598728	Physical Interactions	IREF-biogrid
ANXA2	TP53	0.00152579	Physical Interactions	IREF-biogrid
ANXA2	EGFR	0.0011509	Physical Interactions	IREF-biogrid
ABL1	TP53	0.00133392	Physical Interactions	IREF-biogrid
ABL1	EGFR	0.00100617	Physical Interactions	IREF-biogrid
ABL1	MDM2	0.00236747	Physical Interactions	IREF-biogrid
SIN3A	TP53	0.00112927	Physical Interactions	IREF-biogrid
TGFA	EGFR	0.0106279	Physical Interactions	IREF-biogrid
EPS8	EGFR	0.00187872	Physical Interactions	IREF-biogrid
TP53BP1	TP53	0.000729682	Physical Interactions	IREF-biogrid
TP53BP1	SIN3A	0.00244262	Physical Interactions	IREF-biogrid
LRIG1	EGFR	0.00303446	Physical Interactions	IREF-biogrid
SFN	TP53	0.000976194	Physical Interactions	IREF-biogrid
SFN	EGFR	0.000736343	Physical Interactions	IREF-biogrid
SFN	MDM2	0.00173258	Physical Interactions	IREF-biogrid
SFN	ABL1	0.00386004	Physical Interactions	IREF-biogrid
PLCG2	TP53	0.00299958	Physical Interactions	IREF-biogrid
PLCG2	EGFR	0.00226258	Physical Interactions	IREF-biogrid
ERRFI1	EGFR	0.00124043	Physical Interactions	IREF-biogrid
ERRFI1	ANXA2	0.00743791	Physical Interactions	IREF-biogrid
ERRFI1	SFN	0.00475875	Physical Interactions	IREF-biogrid
CRK	TP53	0.000872135	Physical Interactions	IREF-biogrid
CRK	EGFR	0.000657851	Physical Interactions	IREF-biogrid
CRK	PIK3CA	0.0046573	Physical Interactions	IREF-biogrid
CRK	ABL1	0.00344857	Physical Interactions	IREF-biogrid
CRK	SFN	0.00252375	Physical Interactions	IREF-biogrid
CAMLG	EGFR	0.00485481	Physical Interactions	IREF-biogrid
ABL1	MDM2	0.0101071	Predicted	Wu-Stein-2010
SIN3A	TP53	0.00443465	Predicted	Wu-Stein-2010
TGFA	EGF	0.187331	Predicted	Wu-Stein-2010
TP53BP1	TP53	0.0109349	Predicted	Wu-Stein-2010
TP53BP2	TP53	0.013528	Predicted	Wu-Stein-2010
SFN	EGFR	0.0142683	Predicted	Wu-Stein-2010
SFN	ABL1	0.00758653	Predicted	Wu-Stein-2010
ERRFI1	EGFR	0.168355	Predicted	Wu-Stein-2010
CDH1	EGFR	0.0235514	Predicted	Wu-Stein-2010
CRK	ABL1	0.00618319	Predicted	Wu-Stein-2010
CRK	TP53BP2	0.0339657	Predicted	Wu-Stein-2010
CRK	SHC1	0.0171857	Predicted	Wu-Stein-2010
CAMLG	EGFR	0.0862731	Predicted	Wu-Stein-2010
MDM2	TP53	0.0340133	Predicted	I2D-IntAct-Mouse2Human
EGF	EGFR	0.259279	Predicted	I2D-IntAct-Mouse2Human
ERRFI1	PLCG2	0.158763	Predicted	I2D-IntAct-Mouse2Human
MDM2	TP53	0.145284	Predicted	I2D-INNATEDB-Mouse2Human
SFN	TP53	0.259812	Predicted	I2D-INNATEDB-Mouse2Human
SHC1	EGFR	0.122324	Predicted	I2D-INNATEDB-Mouse2Human
MDM2	TP53	0.0581037	Predicted	I2D-BioGRID-Rat2Human
SHC1	EGFR	0.195746	Predicted	I2D-BioGRID-Rat2Human
MDM2	TP53	0.00885752	Predicted	I2D-BioGRID-Mouse2Human
SIN3A	TP53	0.00817631	Predicted	I2D-BioGRID-Mouse2Human
TP53BP1	TP53	0.020271	Predicted	I2D-BioGRID-Mouse2Human
SHC1	EGFR	0.0388701	Predicted	I2D-BioGRID-Mouse2Human
CRK	ABL1	0.0294449	Predicted	I2D-BioGRID-Mouse2Human
MDM2	TP53	0.101539	Predicted	I2D-BIND-Mouse2Human
SIN3A	TP53	0.344914	Predicted	I2D-BIND-Mouse2Human
CRK	ABL1	0.169597	Predicted	I2D-BIND-Mouse2Human
CAMLG	EGFR	0.842676	Predicted	I2D-MGI-Mouse2Human
ABL1	EGFR	0.00858801	Shared protein domains	INTERPRO
CRK	ABL1	0.0155562	Shared protein domains	INTERPRO
CRK	PLCG2	0.0152598	Shared protein domains	INTERPRO
PLCG2	ABL1	0.0101641	Shared protein domains	PFAM
CRK	ABL1	0.0193503	Shared protein domains	PFAM
CRK	PLCG2	0.0146275	Shared protein domains	PFAM
